# Supplementary material for: MamF-like proteins are distant Tic20 homologs involved in organelle assembly in bacteria
Source: Nat Commun. 2024 Dec 9;15:10657. doi: 10.1038/s41467-024-55121-0 (PMC11628618; doi:10.1038/s41467-024-55121-0)
Supplement: Supplementary file 3 — Supplementary Data 1 [file 41467_2024_55121_MOESM3_ESM.xlsx]

## Sheet: Fig. S1a Phylogenetic tree
Figure S1a
	Protein	Organism	Accession number
	Magnetosome protein MamF	Uncultured bacterium Fos002	CAX84211.1
	Magnetosome protein MamF	Rhodospirillaceae bacterium LM-1	CAA6606545.1
	Magnetosome protein MmsF	Uncultured bacterium Fos002	CAX84208.1
	Magnetosome protein MmsF	Rhodospirillaceae bacterium LM-1	CAA6606548.1
	conserved membrane hypothetical protein	Candidatus Terasakiella magnetica PR-1	CAA7622337.1
	hypothetical protein amb0412	Magnetospirillum magneticum AMB-1	BAE49216.1
	Duplication of magnetosome protein MamF	Magnetospirillum sp. UT-4	CAA7622356.1
	hypothetical protein CU669_17570	Magnetospirillum kuznetsovii LBB-42	RAU20639.1
	hypothetical protein H261_05127	Magnetospirillum caucaseum SO-1	EME71117.1
	hypothetical protein A6A05_15655	Magnetospirillum moscoviense BB-1	OAN47514.1
	hypothetical protein amb1026	Magnetospirillum magneticum AMB-1	BAE49830.1
	Magnetosome protein MamF	Magnetospirillum sp. XM-1	CUW39492.1
	Membrane protein (MmxF; MSR1_02690)	Magnetospirillum gryphiswaldense MSR-1	AVM72783.1
	Putative Magnetosome protein MmsF	Magnetospirillum sp. SS-4	CAA7626572.1
	Magnetosome protein MamF	Magnetospirillum sp. UT-4	CAA7622366.1
	hypothetical protein A6A05_16170	Magnetospirillum moscoviense BB-1	OAN46293.1
	Magnetosome membrane protein MamF (MamF; MSR1_03200)	Magnetospirillum gryphiswaldense MSR-1	AVM72834.1
	Magnetosome protein MamF	Candidatus Terasakiella magnetica PR-1	CAA7623067.1
	hypothetical protein CU669_04910	Magnetospirillum kuznetsovii LBB-42	RAU23464.1
	Magnetosome protein MamF	Magnetospirillum sp. SS-4	CAA7622594.1
	hypothetical protein A6A04_19605	Magnetospirillum marisnigri SP-1	OAN49368.1
	hypothetical protein H261_19094	Magnetospirillum caucaseum SO-1	EME68296.1
	hypothetical protein amb0953	Magnetospirillum magneticum AMB-1	BAE49757.1
	Magnetosome protein MamF	Magnetospirillum sp. XM-1	CUW39401.1
	Magnetosome protein MmsF similar to MamF	Magnetospira sp. QH‑2	CCQ72987.1
	Magnetosome protein MmsF	Rhodospirillaceae bacterium LM-1	CAA6606514.1
	hypothetical protein CU669_20550	Magnetospirillum kuznetsovii LBB-42	RAU20044.1
	Magnetosome protein MmsF	Magnetospirillum sp. SS-4	CAA7622584.1
	Magnetosome mebrane specific protein F (MmsF; MSR1_03170)	Magnetospirillum gryphiswaldense MSR-1	AVM72831.1
	hypothetical protein A6A05_16185	Magnetospirillum moscoviense BB-1	OAN46296.1
	Magnetosome protein MmsF similar to MamF	Magnetospirillum sp. UT-4	CAA7622363.1
	Magnetosome protein MamF	Magnetospirillum magnetotacticum MS-1	KIL96681.1
	hypothetical protein A6A04_19585	Magnetospirillum marisnigri SP-1	OAN49364.1
	hypothetical protein H261_19114	Magnetospirillum caucaseum SO-1	EME68300.1
	hypothetical protein amb0957	Magnetospirillum magneticum AMB-1	BAE49761.1
	Magnetosome protein MamF	Magnetospirillum sp. XM-1	CUW39405.1

## Sheet: Figure S1d Phylogenetic tree
Figure S1d
	Protein family / subfamily	Protein	Organism	Accession number	Legend
	HOTT MFP	hypothetical protein C0189_03210	Caldisericum exile	PMP67338.1	Eukaryotes
		hypothetical protein COV74_07910	Candidatus Omnitrophica bacterium	PIQ85615.1	Archaea
		hypothetical protein CO073_02500	Candidatus Komeilibacteria bacterium	PJC01861.1	Bacteria
		MmsF1	Magnetovibrio blakemorei MV-1	CAV30795.1
		MamF-like	Magnetococcus marinus MC-1	ABK44775.1
		hypothetical protein Mmc1_2234	Magnetococcus marinus MC-1	ABK44735.1
		MmsF2	Magnetovibrio blakemorei MV-1	CAV30790.1
		Magnetosome mebrane specific protein F (MmsF; MSR1_03170)	Magnetospirillum gryphiswaldense MSR-1	AVM72831.1
		Magnetosome membrane protein MamF (MamF; MSR1_03200)	Magnetospirillum gryphiswaldense MSR-1	AVM72834.1
		Membrane protein (MmxF; MSR1_02690)	Magnetospirillum gryphiswaldense MSR-1	AVM72783.1
	HOTT Subfamily 1	hypothetical protein PIIN_03010	Serendipita indica DSM 11827	CCA69110.1
		Tic20 domain protein	Rhizoctonia solani 123E	KEP47629.1
		hypothetical protein LENED_005408	Lentinula edodes	GAW03668.1
		hypothetical protein GYMLUDRAFT_33117	Gymnopus luxurians FD-317 M1	KIK71012.1
		hypothetical protein BN1708_014484	Verticillium longisporum	CRK26335.1
		hypothetical protein BCIN_11g02300	Botrytis cinerea B05.10	XP024551690.1
		hypothetical protein CDV57_09107	Aspergillus fumigatus	OXN16921.1
		Tic20-like protein	Penicillium italicum	KGO77901.1
		hypothetical protein PADG_00566	Paracoccidioides brasiliensis Pb18	XP010756402.1
	HOTT Subfamily 2	hypothetical protein B1L11_21645	Microbispora sp. GKU 823	OPG11213.1
		Uncharacterized conserved protein, Tic20 family	Nonomuraea maritima	SDM21985.1
		DUF1707 and DUF4870 domain-containing protein	Streptosporangium sp. 'caverna'	WP_110701719.1
		hypothetical protein XcvCFBP7112P_14165	Xanthomonas citri pv. vignicola	ASK97226
		MULTISPECIES: DUF4870 domain-containing protein	Bacillus	WP019241820.1
		DUF4870 domain-containing protein	Virgibacillus siamensis	WP077325638.1
		DUF4870 domain-containing protein	Fischerella thermalis	WP102206738.1
		DUF4870 domain-containing protein	Nostoc sp. ATCC 53789	QHG16196
		hypothetical protein BCD64_11035	Nostoc sp. MBR 210	OCQ99574
		DUF4870 domain-containing protein	Nostoc sp. ATCC 53789	QHG17697
		DUF4870 domain-containing protein	Nostoc sp. ATCC 53789	QHG14557
		DUF4870 domain-containing protein	Clostridium grantii	WP_073340021.1
		DUF4870 domain-containing protein	Sporomusa malonica	WP_084577627.1
	HOTT Subfamily 3	DUF4870 domain-containing protein	Salipaludibacillus aurantiacus	WP_093053281.1
		hypothetical protein A2Z83_07780	Omnitrophica bacterium GWA2_52_8	OGW82134.1
		hypothetical protein	Oceanicoccus sagamiensis	WP_085760481.1
		DUF4870 domain-containing protein	Paenibacillus sp. Leaf72	WP_056036127.1
	HOTT Subfamily 4	hypothetical protein A9Q75_03770	Colwellia psychrerythraea	OUR83752.1
		hypothetical protein	Thalassotalea euphylliae	WP_116000212.1
		hypothetical protein	Niabella soli	WP_008583080.1
		hypothetical protein	Mucilaginibacter gossypiicola	WP_091210510.1
		hypothetical protein	Myroides marinus	WP_063175799.1
		hypothetical protein	Flavobacterium	WP_121374599.1
	HOTT Subfamily 5	putative membrane protein	Alkalibaculum bacchi	RBP66728.1
		hypothetical protein	Paenibacillus tianmuensis	WP_090672983.1
		zinc-ribbon domain-containing protein	Butyricicoccus pullicaecorum	WP_016149119.1
		hypothetical protein	Tannerella forsythia	WP_124751700.1
	HOTT Subfamily 6	hypothetical protein DRP42_05870	Tenericutes bacterium	RKX64766.1
		hypothetical protein AUJ21_02025	Anaerolineae bacterium CG1_02_58_13	OIN96299.1
		hypothetical protein C4583_11745	Anaerolineaceae bacterium	RJP49777.1
		DUF4870 domain-containing protein	Chloroflexi bacterium	RPI34256.1
		ypothetical protein A2Z17_00910	Gammaproteobacteria bacterium RBG_16_66_13	OGT27267.1
		DUF4870 domain-containing protein	Chloroflexi bacterium	RPI88916.1
	Tic20	TIC 20-v-like protein	Arabidopsis thaliana	NP200382
		Tic20-II	Arabidopsis thaliana	OAP10213
		hypothetical protein	Rippkaea orientalis	WP_012594071.1
		hypothetical protein GJB62_11790	Nostoc sp. ATCC 53789	QHG16586
		TIC20-I	Arabidopsis thaliana	NP_171986.3
		translocon at the inner envelope membrane of chloroplasts 20-IV	Arabidopsis thaliana	NP_192241
		TIC20	Pisum sativum	AAC64607.1
