# Supplementary material for: MamF-like proteins are distant Tic20 homologs involved in organelle assembly in bacteria
Source: Nat Commun. 2024 Dec 9;15:10657. doi: 10.1038/s41467-024-55121-0 (PMC11628618; doi:10.1038/s41467-024-55121-0)
Supplement: Supplementary file 4 — Supplementary Data 2 [file 41467_2024_55121_MOESM4_ESM.xlsx]

## Sheet: Fig. 1b Clans Accession No.
Figure 1b
	#	Subfamily	Accession number	Organism	Legend
	1	Tic20-I and Tic20-IV	XP_028072272.1	Camellia sinensis	Eukaryotes
	2		KAB5568211.1	Salix brachista	Archaea
	3		XP_009419616.1	Musa acuminata subsp. malaccensis	Bacteria
	4		TEY49299.1	Salvia splendens
	5		OMO75228.1	Corchorus olitorius
	6		AAF34764.1	Euphorbia esula
	7		XP_031373923.1	Punica granatum
	8		VAH44659.1	Triticum turgidum subsp. durum
	9		AEE27765.1	Arabidopsis thaliana
	10		NP_192241.1	Arabidopsis thaliana
	11	Tic20 Rhodophyta	YP_009589050.1	Corallina ferreyrae
	12		NP_045088.1	Cyanidium caldarium
	13		YP_009295880.1	Schimmelmannia schousboei
	14		QCI05293.1	Compsothamnion thuyoides
	15		XP_010243935.1	Nelumbo nucifera
	16		YP_009313813.1	Hommersandiophycus borowitzkae
	17		YP_009296881.1	Bangiopsis subsimplex
	18		QCI04797.1	Bornetia secundiflora
	19		YP_009257439.1	Coeloseira compressa
	20		YP_009122271.1	Vertebrata lanosa
	21		ARW64907.1	Polysiphonia sertularioides
	22		YP_009399037.1	Taenioma perpusillum
	23		YP_009314425.1	Liagoropsis maxima
	24	Tic20-II and Tic20-V	TXG48832.1	Acer yangbiense
	25		XP_012085786.1	Jatropha curcas
	26		NP_200382.1	Arabidopsis thaliana
	27		OAP10213.1	Arabidopsis thaliana
	28		XP_023904099.1	Quercus suber
	29		XP_015972799.1	Arachis duranensis
	30		XP_004291802.1	Fragaria vesca subsp. vesca
	31		RRT73088.1	Ensete ventricosum
	32		EOY12025.1	Theobroma cacao
	33		PIN23219.1	Handroanthus impetiginosus
	34		OMO52722.1	Corchorus capsularis
	35		KAB1203406.1	Morella rubra
	36		XP_023736341.1	Lactuca sativa
	37		KMZ63445.1	Zostera marina
	38		PSC72006.1	Micractinium conductrix
	39		GAX82321.1	Chlamydomonas eustigma
	40		OVA17290.1	Macleaya cordata
	41		PWA82865.1	Artemisia annua
	42		XP_004491515.1	Cicer arietinum
	43		XP_020219823.1	Cajanus cajan
	44	Tic20 Cyanobacteriota	WP_015201281.1	Crinalium epipsammum
	45		WP_066344811.1	Geminocystis sp. NIES-3708
	46		WP_124973363.1	Aphanothece sacrum
	47		WP_011126022.1	Prochlorococcus
	48		PLS69758.1	Cyanobacteria bacterium M5B4
	49		WP_019499505.1	Pseudanabaena sp. PCC 6802
	50		PZU98955.1	Pseudanabaena sp.
	51		WP_103666459.1	Pseudanabaena sp. BC1403
	52		WP_015166185.1	Pseudanabaena sp. PCC 7367
	53		WP_023073687.1	Leptolyngbya sp. Heron Island J
	54		RMG14334.1	Cyanobacteria bacterium J055
	55		KFF41586.1	Candidatus Atelocyanobacterium thalassa isolate SIO64986
	56		TVP62395.1	Nodularia sp.
	57		WP_017319658.1	cyanobacterium PCC 7702
	58		TVQ48457.1	Gloeocapsa sp. DLM2.Bin57
	59		WP_002734553.1	Microcystis aeruginosa
	60		BAA17427.1	Synechocystis sp. PCC 6803
	61		WP_015230667.1	Dactylococcopsis salina
	62	HOTT Subfamily 1	XP_775065.1	Cryptococcus neoformans var. neoformans B-3501A
	63		EKD01028.1	Trichosporon asahii var. asahii CBS 8904
	64		XP_007005662.1	Tremella mesenterica DSM 1558
	65		XP_003038612.1	Schizophyllum commune H4-8
	66		PCH33630.1	Wolfiporia cocos MD-104 SS10
	67		XP_007390470.1	Phanerochaete carnosa HHB-10118-sp
	68		XP_007378650.1	Punctularia strigosozonata HHB-11173 SS5
	69		THH06908.1	Phellinidium pouzarii
	70		ELU40856.1	Rhizoctonia solani AG-1 IA
	71		KZT52401.1	Calocera cornea HHB12733
	72		OXN16921.1	Aspergillus fumigatus
	73		KEP47629.1	Rhizoctonia solani 123E
	74		KGO77901.1	Penicillium italicum
	75		XP_010756402.1	Paracoccidioides brasiliensis Pb18
	76		KIK71012.1	Gymnopus luxurians FD-317 M1
	77		CRK26335.1	Verticillium longisporum
	78		XP_024551690.1	Botrytis cinerea B05.10
	79		GAW03668.1	Lentinula edodes
	80		CCA69110.1	Serendipita indica DSM 11827
	81		XP_662566.1	Aspergillus nidulans FGSC A4
	82		CRL22999.1	Penicillium camemberti
	83		XP_009161672.1	Exophiala dermatitidis NIH/UT8656
	84		XP_022512386.1	Fonsecaea monophora
	85		XP_008029552.1	Exserohilum turcica Et28A
	86		XP_018038455.1	Paraphaeosphaeria sporulosa
	87		XP_007780200.1	Coniosporium apollinis CBS 100218
	88		KAF2167122.1	Zasmidium cellare ATCC 36951
	89		XP_018185326.1	Xylona heveae TC161
	90		CZR62013.1	Phialocephala subalpina
	91		TVY12533.1	Lachnellula arida
	92	HOTT Subfamily 2	AAT49686.1	Pseudomonas aeruginosa
	93		KAF1056274.1	Pseudomonas delhiensis
	94		PKM29703.1	Gammaproteobacteria bacterium HGW-Gammaproteobacteria-11
	95		OGT71362.1	Gammaproteobacteria bacterium RIFCSPLOWO2_12_47_11
	96		PYJ14354.1	Verrucomicrobia bacterium
	97		WP_146473959.1	Vulcaniibacterium thermophilum
	98		WP_019397498.1	Pseudoxanthomonas taiwanensis
	99		WP_153724655.1	Heliorestis convoluta
	100		WP_028391435.1	Bacillaceae
	101		WP_035725681.1	Gracilibacillus boraciitolerans
	102		WP_142503888.1	Melghirimyces algeriensis
	103		WP_130505795.1	Microterricola gilva
	104		ROR33647.1	Curtobacterium sp. JUb34
	105		WP_137259406.1	Kribbella sp. NEAU-THZ 27
	106		WP_120553570.1	Corallococcus aberystwythensis
	107		PSQ33011.1	Halobacteriales archaeon SW_12_69_24
	108		OAI47369.1	Planctomycetaceae bacterium SCGC AG-212-F19
	109		WP_066215472.1	Flammeovirga
	110		WP_153009625.1	Mastigocoleus testarum
	111		WP_081439622.1	Sebaldella termitidis
	112		WP_110701719.1	Streptosporangium sp. 'caverna'
	113		WP_102206738.1	Fischerella thermalis
	114		QHG14557.1	Nostoc sp. ATCC 53789
	115		QHG16196.1	Nostoc sp. ATCC 53789
	116		QHG17697.1	Nostoc sp. ATCC 53789
	117		WP_077325638.1	Virgibacillus siamensis
	118		OPG11213.1	Microbispora sp. GKU 823
	119		WP_084577627.1	Sporomusa malonica
	120		WP_019241820.1	Bacillus
	121		ASK97226.1	Xanthomonas citri pv. vignicola
	122		OCQ99574.1	Nostoc sp. MBR 210
	123		SDM21985.1	Nonomuraea maritima
	124		WP_073340021.1	Clostridium grantii
	125	HOTT Subfamily 3	WP_134703561.1	Ammoniphilus sp. YIM 78166
	126		WP_073076030.1	Sporobacter termitidis
	127		KRT67407.1	candidate division WWE3 bacterium CSP1-7
	128		AAB99453.1	Methanocaldococcus jannaschii DSM 2661
	129		WP_069363904.1	Bacillus beveridgei
	130		WP_112885045.1	Paenibacillus montanisoli
	131		TES83340.1	Dehalococcoidia bacterium
	132		OGP76692.1	Deltaproteobacteria bacterium RBG_16_49_23
	133		WP_088885390.1	Thermococcus gorgonarius
	134		WP_013999856.1	Methanococcus maripaludis
	135		WP_098725328.1	Natrinema sp. CBA1119
	136		OGG28806.1	Candidatus Gottesmanbacteria bacterium RIFCSPLOWO2_01_FULL_49_10
	137		WP_102176363.1	Fischerella thermalis
	138		OGM26717.1	Candidatus Woesebacteria bacterium RIFCSPHIGHO2_01_FULL_39_28
	139		WP_009593435.1	Paenibacillus
	140		WP_154120984.1	Paenibacillus sp. LC-T2
	141		RQD71670.1	Halanaerobium sp. MSAO_Bac5
	142		WP_129598408.1	Methanohalophilus profundi
	143		WP_056036127.1	Paenibacillus sp. Leaf72
	144		OGD88180.1	Candidatus Curtissbacteria bacterium RIFCSPHIGHO2_01_FULL_41_11
	145		OGF58367.1	Candidatus Fischerbacteria bacterium RBG_13_37_8
	146		WP_050048787.1	Halanaeroarchaeum sulfurireducens
	147		OGQ50494.1	Deltaproteobacteria bacterium RIFCSPLOWO2_02_FULL_47_10
	148		WP_085760481.1	Oceanicoccus sagamiensis
	149		MBI2754937.1	Betaproteobacteria bacterium
	150		MBL7156765.1	Candidatus Omnitrophica bacterium
	151		MBL7125026.1	Dehalococcoidales bacterium
	152		WP_139940062.1	Emcibacter nanhaiensis
	153		OPY79618.1	Syntrophorhabdus sp. PtaU1.Bin153
	154		MBI1864559.1	Nitrospirae bacterium
	155		WP_159787758.1	Bacillus sp. N1-1
	156		WP_093053281.1	Salipaludibacillus aurantiacus
	157		OGW82134.1	Omnitrophica bacterium GWA2_52_8
	158	HOTT Subfamily 4	EDP72596.1	Flavobacteriales bacterium ALC-1
	159		WP_093404299.1	Salegentibacter flavus
	160		WP_147086214.1	Subsaximicrobium wynnwilliamsii
	161		ODS84085.1	Cytophagaceae bacterium SCN 52-12
	162		WP_111844626.1	Aequorivita antarctica
	163		SIS37396.1	Zobellia uliginosa
	164		PKP13584.1	Bacteroidetes bacterium HGW-Bacteroidetes-3
	165		WP_069962378.1	Lacunisphaera limnophila
	166		WP_080779034.1	Chryseobacterium phocaeense
	167		WP_093324629.1	Olivibacter domesticus
	168		WP_145717236.1	Chitinophaga japonensis
	169		PZP45710.1	Pseudopedobacter saltans
	170		WP_163606989.1	Leptobacterium flavescens
	171		WP_088341236.1	Robiginitalea sediminis
	172		WP_008614665.1	Joostella marina
	173		WP_159683471.1	Flavobacterium sp. 9R
	174		WP_157208737.1	Mariniflexile sp. M5A1M
	175		WP_144892445.1	Flavobacterium tiangeerense
	176		WP_121917187.1	Dokdonia sinensis
	177		WP_155598545.1	Zobellia amurskyensis
	178		WP_008583080.1	Niabella soli
	179		WP_063175799.1	Myroides marinus
	180		OUR83752.1	Colwellia psychrerythraea
	181		WP_091210510.1	Mucilaginibacter gossypiicola
	182		WP_116000212.1	Thalassotalea euphylliae
	183		WP_121374599.1	Flavobacterium
	184	HOTT Subfamily 5	EEA80047.1	Tyzzerella nexilis DSM 1787
	185		WP_016298353.1	Lachnospiraceae bacterium M18-1
	186		WP_013545916.1	Bacteroides helcogenes
	187		WP_158353548.1	Clostridiaceae bacterium
	188		PWL98931.1	Clostridiales bacterium
	189		OJV66894.1	Clostridiales bacterium 38-18
	190		WP_094016379.1	Paenibacillus rigui
	191		WP_122919324.1	Brevibacillus fluminis
	192		WP_148298827.1	Paenibacillus pini
	193		WP_163945847.1	Paenibacillus sp. SYP-B3998
	194		GEL76382.1	Tenuibacillus multivorans
	195		WP_141448079.1	Saccharibacillus
	196		WP_159888292.1	Paenibacillus sp. SJY2
	197		OGK50692.1	Candidatus Roizmanbacteria bacterium RIFCSPLOWO2_01_FULL_40_14
	198		WP_040198095.1	Candidatus Soleaferrea massiliensis
	199		WP_129486232.1	Fusibacter sp. A1
	200		KKQ27978.1	Candidatus Magasanikbacteria bacterium GW2011_GWC2_37_14
	201		WP_081905997.1	Kineothrix alysoides
	202		CDB28275.1	Firmicutes bacterium CAG:582
	203		WP_090672983.1	Paenibacillus tianmuensis
	204		RBP66728.1	Alkalibaculum bacchi
	205		WP_124751700.1	Tannerella forsythia
	206		KKR08565.1	Parcubacteria group bacterium GW2011_GWC2_39_14
	207		WP_016149119.1	Butyricicoccus pullicaecorum
	208		PWL56004.1	Clostridiales bacterium
	209	HOTT Subfamily 6	RJP49777.1	Anaerolineaceae bacterium
	210		RKX64766.1	Tenericutes bacterium
	211		RPI34256.1	Chloroflexi bacterium
	212		RPI88916.1	Chloroflexi bacterium
	213		OGT27267.1	Gammaproteobacteria bacterium RBG_16_66_13
	214		OIN96299.1	Anaerolineae bacterium CG1_02_58_13
	215	HOTT MFP	CAA6606548.1	Rhodospirillaceae bacterium LM-1
	216		CAA6606545.1	Rhodospirillaceae bacterium LM-1
	217		CAA6606514.1	Rhodospirillaceae bacterium LM-1
	218		KAA5610006.1	Rhodovastum atsumiense
	219		KAA5608015.1	Rhodovastum atsumiense
	220		WP_130470118.1	Candidatus Magnetaquicoccus inordinatus
	221		WP_130470112.1	Candidatus Magnetaquicoccus inordinatus
	222		CRH04749.1	Candidatus Magnetococcus massalia
	223		CRH04721.1	Candidatus Magnetococcus massalia
	224		CRH04711.1	Candidatus Magnetococcus massalia
	225		AVM72783.1	Magnetospirillum gryphiswaldense
	226		AVM72831.1	Magnetospirillum gryphiswaldense
	227		CCQ72987.1	Magnetospira sp. QH-2
	228		CCQ74139.1	Magnetospira sp. QH-2
	229		AVM72834.1	Magnetospirillum gryphiswaldense

## Sheet: Fig. 1d Alignments
Figure 1d
	Subfamily	Protein	Organism	Accession number	AF identifier	RMSD	Number of residues aligned	Total number of residues	Legend
	HOTT-MFP	Magnetosome mebrane specific protein F (MmsF; MSR1_03170)	Magnetospirillum gryphiswaldense MSR-1	AVM72831.1	AF-A4U547-F1	2.8	98	107	Eukaryotes
	HOTT-MFP	Magnetosome membrane protein MamF (MamF; MSR1_03200)	Magnetospirillum gryphiswaldense MSR-1	AVM72834.1	AF-Q6NE74-F1	3.4	101	111	Archaea
	HOTT-MFP	Magnetosome membrane protein MmxF (MmxF; MSR1_02690)	Magnetospirillum gryphiswaldense MSR-1	AVM72783.1	---°	3.2	100	111	Bacteria
	HOTT-5	hypothetical protein	Tannerella forsythia	WP_124751700.1	AF-A0A3P1XQW4-F1	2.6	96	110	° DMP-fold prediction
	HOTT-5	putative membrane protein	Alkalibaculum bacchi	RBP66728.1	AF-A0A366ICV9-F1	3.9	98	121
	HOTT-4	MAG: import component protein	Pseudopedobacter saltans	PZP45710.1	AF-A0A2W5EWN1-F1	2.7	99	107
	HOTT-4	hypothetical protein	Dokdonia sinensis	WP_121917187.1	AF-A0A3M0GEG0-F1	2.6	97	109
	HOTT-6	MAG: hypothetical protein DRP42_05870	Mycoplasmatota bacterium	RKX64766.1	AF-A0A420Z0I4-F1	2.8	96	117
	HOTT-6	MAG: DUF4870 domain-containing protein	Chloroflexota bacterium	RPI34256.1	AF-A0A3N5M9X6-F1	2.8	98	142
	HOTT-3	MAG: hypothetical protein C4583_11745	Anaerolineaceae bacterium	RJP49777.1	AF-A0A419E7C3-F1	2.7	91	112
	HOTT-3	MAG: hypothetical protein A2Z83_07780	Omnitrophica bacterium GWA2_52_8	OGW82134.1	AF-A0A1G1JN93-F1	2.6	96	107
	HOTT-2	DUF4870 domain-containing protein	Clostridium grantii	WP_073340021.1	AF-A0A1M5XAT4-F1	2.5	104	113
	HOTT-2	DUF4870 domain-containing protein	Salipaludibacillus aurantiacus	WP_093053281.1	AF-A0A1H9VIK6-F1	2.4	96	120
	HOTT-2	DUF4870 domain-containing protein	Microterricola gilva	WP_130505795.1	AF-A0A4V2GAS5-F1	3.5	101	124
	HOTT-1	hypothetical protein BN1708_014484	Verticillium longisporum	CRK26335.1	AF-A0A0G4NNE9-F1	2.8	97	200
	HOTT-1	hypothetical protein GYMLUDRAFT_33117	Collybiopsis luxurians FD-317 M1	KIK71012.1	---	---	---	---
	Tic20-I	translocon at the inner envelope membrane of chloroplasts 20	Arabidopsis thaliana	AEE27765.1	AF-Q8GZ79-F1	2.5	154	274
	Tic20-I	Tic20	Chlamydomonas reinhardtii	7XZI_B	PDB-7XZI (chain B)	0	166	166
	Tic20-Cyano	sll1737	Synechocystis sp. PCC 6803	BAA17427.1	AF-P73387-F1	2.5	153	160
	Tic20-Cyano	hypothetical protein GJB62_11790	Nostoc sp. ATCC 53789	QHG16586.1	AF-A0A6P1KMR7-F1	2.2	154	158
