# Supplementary material for: MamF-like proteins are distant Tic20 homologs involved in organelle assembly in bacteria
Source: Nat Commun. 2024 Dec 9;15:10657. doi: 10.1038/s41467-024-55121-0 (PMC11628618; doi:10.1038/s41467-024-55121-0)
Supplement: Supplementary file 5 — Supplementary Data 3 [file 41467_2024_55121_MOESM5_ESM.xlsx]

## Sheet: Fig. 2a Crystal size
Figure 2a
	Particle number	Magnetite crystal size [nm]
		WT	DmamF	DmmsF	DmmxF	DmamF/mmsF	DmamF/mmxF	DmmsF/mmxF	DF3	DF3::mmsF	DF3::mamF	DF3::mmxF
	Median	33.785	31.274	33.0555	30.445	26.947	25.888	29.048	22.1065	28.687	29.551	23.725
	Mean	33.4864	30.0178	33.4659	29.5396	27.5733	26.287	28.6253	22.125	28.1502	28.2332	23.8301
	Stdv	9.79996	9.67747	10.0448	10.0502	9.08736	9.76421	9.41018	5.87482	8.71197	8.77631	7.31159
	P value against WT	---	1.5949e-09	0.7732	1.3665e-12	---	---	---	---	---	---	---
	P value against DmmxF	---	---	---	---	3.8704e-05	7.2117e-12	0.030926	---	---	---	---
	P value against DmamF/mmsF	---	---	---	---	---	---	---	2.5429e-18	---	---	---
	P value against DF3	---	---	---	---	---	---	---	---	6.7383e-46	1.1988e-42	2.1931e-05
	1	26.616	7.287	16.936	25.625	27.713	23.372	30.554	22.423	16.1	17.435	10.541
	2	29.66	9.955	16.601	26.424	20.513	26.71	25.568	25.879	21.608	13.502	30.293
	3	32.412	12.347	34.752	22.907	9.262	28.323	22.214	27.872	14.04	13.939	28.289
	4	22.127	16.676	23.39	22.734	32.195	27.322	29.432	15.186	10.801	19.199	29.177
	5	28.687	21.637	21.368	12.817	21.855	33.975	24.934	26.617	13.217	18.936	33.21
	6	38.94	20.819	30.353	9.433	17.67	35.063	17.993	27.334	37.641	30.59	17.182
	7	29.635	18.343	45.117	16.822	22.922	39.781	40.863	23.441	30.737	24.663	22.698
	8	43.328	20.315	32.944	25.937	18.086	27.05	25.613	23.553	43.504	25.143	23.372
	9	40.263	35.834	32.198	27.755	26.641	33.877	32.077	24.455	38.232	13.852	20.861
	10	33.508	35.907	10.864	25.946	22.565	30.951	33.958	26.056	49.515	28.477	22.334
	11	32.471	34.845	52.718	14.107	25.666	30.413	29.92	32.785	29.418	23.938	24.47
	12	35.696	40.256	37.553	31.839	14.793	36.999	44.725	27.623	27.591	23.043	19.367
	13	39.426	33.707	38.792	29.548	25.512	42.99	39.926	31.006	36.27	28.384	19.959
	14	23.937	44.744	41.768	28.713	12.386	43.655	30.762	31.021	28.721	33.951	23.061
	15	40.166	33.389	43.904	33.977	15.087	42.625	16.547	30.333	36.462	26.784	24.628
	16	33.294	25.61	36.3	31.989	25.745	45.053	53.42	30.333	28.479	29.787	13.658
	17	40.206	33.033	28.825	31.906	32.869	34.518	29.59	27.258	48.099	31.418	16.491
	18	30.54	17.435	28.384	37.014	16.344	19.757	38.804	21.742	46.522	34.151	20.162
	19	39.287	17.937	53.345	21.547	18.621	24.804	32.75	35.997	27.821	40.629	34.974
	20	45.16	8.533	42.044	30.445	28.566	23.275	38.549	29.161	30.53	39.398	37.98
	21	33.683	26.518	41.592	41.976	41.172	39.799	36.037	30.691	23.219	38.109	31.609
	22	31.2	24.319	29.807	33.318	32.811	27.821	33.552	16.355	24.37	36.914	30.466
	23	33.245	15.477	46.768	46.855	24.205	31.476	22.011	31.727	35.03	32.849	32.257
	24	27.257	10.027	37.953	40.848	28.534	37.847	35.467	11.184	27.415	38.49	17.775
	25	41.153	17.076	40.516	32.687	34.877	26.806	37.208	19.839	29.623	37.43	15.979
	26	36.359	12.519	38.561	32.745	39.674	36.83	48.816	18.063	55.279	29.546	27.245
	27	26.762	20.693	41.006	34.541	46.753	34.09	37.932	29.315	35.806	39.401	26.208
	28	30.328	17.705	47.352	37.965	47.824	32.457	32.845	24.242	34.355	37.735	17.232
	29	27.462	18.916	39.16	40.421	47.032	5.947	38.446	19.377	35.137	36.546	31.222
	30	16.07	15.244	43.389	32.684	49.09	17.132	34.567	27.403	35.543	40.112	18.111
	31	15.005	19.08	11.291	39.879	48.904	29.517	37.493	24.335	30.399	33.353	26.369
	32	14.403	26.527	42.455	31.643	40.373	20.049	38.423	19.091	40.532	35.907	28.973
	33	14.293	29.515	29.043	33.176	28.252	20.132	38.318	22.295	42.625	34.354	17.246
	34	22.127	39.17	40.256	41.828	30.873	22.339	28.423	19.147	25.368	31.038	29.256
	35	27.601	34.385	34.147	37.502	34.858	13.792	35.262	14.343	34.9	37.96	22.743
	36	24.261	38.095	44.46	31.676	24.538	22.04	26.057	18.949	20.37	39.99	21.266
	37	25.914	47.084	38.89	31.486	33.265	25.866	37.72	22.679	33.903	28.495	16.616
	38	18.821	42.054	36.153	32.485	12.849	32.858	34.496	21.767	35.488	18.578	17.841
	39	18.071	47.931	41.816	39.701	33.275	28.757	26.873	23.872	42.998	10.815	22.674
	40	29.953	42.36	21.523	29.284	32.11	26.196	35.124	21.723	32.056	11.624	17.239
	41	38.013	34.056	28.049	37.691	29.067	17.793	21.541	21.368	37.673	20.021	16.094
	42	39.534	34.134	40.206	24.155	32.136	19.856	43.919	31.047	28.87	27.245	13.539
	43	27.837	33.318	30.182	14.974	17.929	14.323	28.43	25.87	38.41	34.274	23.238
	44	32.111	34.956	23.942	31.576	22.623	23.703	19.266	28.251	33.862	31.742	17.132
	45	49.359	41.535	22.842	27.903	20.661	11.605	20.676	26.582	33.516	34.538	21.905
	46	28.287	36.536	25.455	17.401	15.887	21.513	15.325	31.379	43.228	37.849	13.548
	47	33.617	42.045	19.85	14.18	16.686	12.616	13.827	13.262	35.321	31.853	25.86
	48	25.689	35.284	20.796	14.3	16.962	13.866	19.243	24.56	34.705	36.928	19.791
	49	34.465	40.373	32.137	22.022	20.252	15.673	15.796	23.386	29.619	33.483	16.314
	50	38.369	39.544	23.856	31.237	16.575	16.547	10.003	18.069	32.814	34.412	22.905
	51	34.408	29.264	27.88	13.181	16.313	14.545	17.636	17.126	26.507	31.413	21.22
	52	41.562	34.701	21.8	21.902	13.443	26.958	26.147	27.567	42.29	36.703	26.131
	53	31.105	27.877	37.155	26.999	18.82	7.908	22.775	22.368	28.724	35.815	24.591
	54	22.028	20.707	28.729	25.706	17.879	14.124	26.175	27.577	27.126	28.757	23.797
	55	41.057	12.013	32.849	17.227	16.467	14.993	22.598	14.777	11.903	25.864	27.245
	56	32.924	12.73	29.228	17.522	23.279	29.077	16.2	15.025	14.582	29.829	34.014
	57	28.134	20.664	38.752	17.537	27.277	35.595	21.603	16.17	22.569	31.625	26.205
	58	29.884	24.657	45.822	16.534	19.387	21.271	17.524	21.723	25.914	32.877	26.926
	59	18.707	27.69	41.734	24.308	20.904	31.512	26.278	27.097	21.04	31.291	29.782
	60	16.036	27.071	36.26	19.624	12.859	36.177	13.298	26.609	21.347	37.17	28.585
	61	22.69	27.728	41.557	28.975	31.933	27.778	14.018	32.55	29.256	30.868	29.898
	62	13.686	23.253	40.817	23.168	36.328	29.613	11.339	34.906	14.124	31.425	28.091
	63	14.956	37.017	53.115	22.773	28.514	26.616	21.695	35.103	24.891	23.706	29.557
	64	18.277	33.888	30.435	17.886	34.056	32.602	13.721	34.283	18.087	23.971	28.145
	65	25.579	33.608	32.336	12.694	38.193	13.708	14.515	36.145	26.474	8.468	28.251
	66	30.324	36.971	29.025	28.236	42.814	12.543	21.311	24.379	15.353	9.856	15.9
	67	24.348	32.01	36.111	26.665	37.1	19.181	17.414	35.464	17.683	16.091	16.082
	68	24.308	42.548	24.551	50.111	20.49	21.873	23.969	32.788	19.091	18.914	14.508
	69	33.478	39.342	40.61	38.425	42.297	24.941	32.02	34.377	18.575	20.744	11.145
	70	27.65	31.38	41.819	30.987	41.181	32.111	32.568	19.757	30.285	23.478	15.979
	71	37.847	38.205	28.067	36.703	21.756	23.594	32.209	17.338	31.459	15.212	19.147
	72	35.974	45.237	51.607	33.785	43.309	21.041	35.003	10.185	33.683	25.832	16.744
	73	35.186	38.182	37.511	32.955	39.052	31.072	27.202	11.242	21.059	14.868	24.628
	74	33.897	28.959	25.325	41.043	13.601	12.26	26.11	17.775	22.849	28.44	13.399
	75	32.307	35.626	30.728	38.416	39.245	30.028	31.685	20.309	20.354	25.88	11.593
	76	35.543	36.56	44.769	31.918	39.2	31.356	41.94	26.764	14.306	28.862	25.116
	77	39.232	44.664	53.053	35.01	36.629	27.258	36.282	15.611	17.037	28.934	19.504
	78	41.034	36.047	33.467	37.715	34.289	21.964	26.082	20.231	12.26	30.766	26.807
	79	42.078	39.409	35.439	41.208	31.742	23.89	27.202	29.092	20.732	29.039	20.872
	80	44.796	37.549	35.55	37.538	20.079	18.646	32.404	21.82	28.721	26.188	27.902
	81	54.093	45.685	33.483	37.376	20.9	9.13	37.291	25.241	28.585	36.761	25.71
	82	39.759	50.183	52.526	12.044	29.985	28.868	33.443	16.419	33.385	27.804	18.206
	83	35.722	29.924	27.308	34.242	18.39	19.705	30.243	34.011	35.141	26.606	17.744
	84	48.902	35.107	39.481	31.38	16.192	12.076	34.975	26.762	27.872	18.457	26.474
	85	41.458	36.438	38.82	33.349	24.998	33.633	32.747	23.321	14.105	28.661	14.124
	86	52.476	26.193	20.664	49.214	25.985	37.541	40.143	25.265	35.635	33.84	24.299
	87	32.337	33.785	21.215	34.583	19.027	38.533	28.695	35.113	21.151	29.546	19.532
	88	24.242	30.238	14.843	35.849	30.002	39.495	31.066	28.209	19.715	33.274	27.65
	89	37.798	26.147	26.159	44.185	16.815	42.595	39.711	31.221	25.906	35.818	23.592
	90	29.37	24.955	21.67	39.11	10.275	37.627	34.982	32.257	24.539	29.474	26.208
	91	22.432	22.421	28.62	40.213	21.365	38.589	42.543	33.245	21.059	32.369	22.464
	92	17.418	18.345	31.615	39.641	17.132	36.222	35.498	20.098	15.341	34.488	12.633
	93	22.743	24.525	23.89	40.749	24.891	20.156	35.682	19.326	19.243	32.721	24.678
	94	24.797	14.18	25.227	44.273	29.927	29.234	38.69	36.189	35.561	30.574	18.806
	95	22.617	35.082	25.191	41.639	25.578	17.239	42.262	30.554	35.731	31.013	25.554
	96	21.862	31.144	33.033	31.779	23.739	20.973	35.635	29.407	25.541	26.668	32.08
	97	20.309	22.143	38.205	30.915	28.407	21.348	32.164	25.96	22.3	25.803	28.926
	98	15.467	25.852	22.631	30.092	27.573	17.626	37.024	21.271	45.984	32.137	19.855
	99	16.834	34.446	39.693	28.875	26.462	19.235	32.858	24.112	42.463	33.733	21.057
	100	17.759	40.2	31.987	17.149	24.331	21.467	30.01	28.721	35.137	21.8	25.146
	101	17.622	19.543	27.728	18.783	18.445	19.226	35.389	15.654	31.908	18.184	16.744
	102	24.538	27.538	36.56	23.427	7.389	13.335	37.551	17.759	27.371	14.282	17.524
	103	31.138	42.318	30.501	13.947	26.197	13.331	37.024	29.635	37.807	12.932	21.603
	104	27.442	32.7	41.135	14.18	19.861	19.443	40.185	23.571	26.535	9.849	14.976
	105	36.976	32.201	42.045	14.519	26.736	20.201	33.334	22.775	37.072	20.409	14.463
	106	36.988	27.214	31.531	19.025	31.615	36.324	38.064	21.368	25.235	18.489	26.302
	107	30.324	21.012	21.752	13.757	35.343	26.047	31.191	24.15	26.405	14.365	31.592
	108	26.596	35.851	41.628	29.385	17.975	24.242	38.971	26.154	30.951	19.543	34.176
	109	30.93	32.741	15.381	17.705	45.174	17.126	39.064	19.942	43.625	36.814	39.918
	110	35.804	38.575	52.414	28.361	42.073	20.098	36.978	23.496	28.209	27.385	41.743
	111	42.078	49.3	53.998	13.074	37.406	18.033	30.792	13.499	43.721	21.631	36.451
	112	38.255	38.038	27.611	30.081	38.251	25.702	29.635	20.017	34.742	35.705	33.374
	113	33.465	40.624	43.943	22.183	40.892	24.441	28.721	24.965	38.656	40.112	30.239
	114	40.617	24.471	26.862	15.553	34.651	19.551	33.818	18.087	29.959	34.915	40.238
	115	29.397	15.615	49.273	34.82	32.901	7.639	30.243	20.985	30.313	39.725	33.001
	116	43.49	30.755	51.117	34.845	24.275	36.569	42.119	16.055	28.904	32.955	28.331
	117	24.38	19.459	51.578	35.426	25.245	30.383	41.638	13.074	21.608	35.376	26.564
	118	37.93	12.663	54.477	40.292	21.204	36.271	34.829	28.383	18.39	38.452	27.653
	119	36.609	13.776	46.021	42.472	12.94	35.203	32.412	21.051	14.386	30.054	27.774
	120	32.88	20.021	28.236	43.727	9.78	38.464	32.747	29.758	21.271	14.932	10.691
	121	34.668	31.274	44.051	33.873	18.328	43.429	42.119	27.524	21.723	33.436	31.393
	122	40.885	18.019	32.336	40.461	24.685	39.71	43.907	26.657	12.368	30.868	29.37
	123	41.474	16.314	39.229	34.134	24.635	28.068	33.494	24.836	8.214	37.553	17.407
	124	36.78	20.186	17.705	46.481	32.646	32.984	40.689	28.594	26.981	40.213	25.886
	125	25.886	18.641	30.279	29.284	30.04	35.342	27.486	10.714	17.239	39.076	23.087
	126	31.799	23.916	21.337	39.251	20.039	36.359	31.307	24.296	19.628	35.283	27.309
	127	31.83	29.421	18.775	39.641	32.288	33.667	34.465	25.957	22.849	37.637	16.862
	128	17.456	28.587	21.86	46.716	29.586	28.415	42.003	15.775	13.721	43.143	12.953
	129	30.179	22.296	24.849	50.041	25.245	24.335	25.508	10.368	23.969	35.907	17.006
	130	25.689	20.467	24.801	45.847	41.8	28.144	43.907	12.637	9.9	37.007	15.069
	131	25.231	26.023	27.309	48.456	31.685	15.162	32.088	13.905	22.743	26.984	28.612
	132	47.613	28.262	20.636	51.042	49.584	28.282	36.449	21.002	25.689	34.731	17.865
	133	48.386	27.89	21.139	34.879	47.706	21.123	36.362	24.055	12.025	34.274	29.164
	134	50.395	15.652	17.908	35.284	13.206	22.432	34.584	24.103	31.906	26.467	25.008
	135	43.907	28.277	33.588	31.867	39.363	22.138	30.602	23.686	38.915	35.217	28.114
	136	39.164	31.156	22.016	23.135	32.993	10.344	37.705	19.758	9.474	25.783	31.989
	137	52.651	21.152	26.66	28.548	29.753	22.368	23.499	18.277	39.924	13.757	10.691
	138	45.47	36.499	26.203	31.001	16.786	12.849	13.013	24.472	33.696	21.612	34.906
	139	31.307	23.862	17.462	15.226	35.913	21.806	22.464	25.806	10.046	21.12	23.335
	140	43.548	47.349	23.202	21.382	35.863	19.8	32.404	22.845	14.101	10.815	33.297
	141	51.656	23.833	20.411	28.826	34.569	29.535	33.465	18.248	17.407	18.573	35.731
	142	29.811	20.333	27.856	24.621	36.11	10.046	32.322	30.855	19.13	28.538	29.811
	143	19.127	46.686	23.084	17.282	36.622	29.557	32.02	28.858	21.2	35.559	36.698
	144	19.216	44.021	29.363	24.428	45.6	33.181	39.263	24.343	18.39	39.652	16.776
	145	31.5	38.925	21.67	25.795	35.305	18.443	26.616	18.284	20.309	40.739	28.16
	146	30.839	44.884	25.015	27.309	38.809	25.981	26.11	24.617	23.197	36.677	25.171
	147	30.602	33.491	32.309	30.934	25.955	11.299	26.879	19.377	21.312	36.982	20.033
	148	31.967	39.926	31.48	13.627	24.921	17.239	20.201	25.304	26.094	29.013	12.154
	149	43.546	41.787	37.17	27.728	18.999	16.616	27.591	24.153	26.934	25.276	17.428
	150	42.816	46.37	25.143	31.39	16.468	21.648	16.22	23.496	26.286	27.752	13.453
	151	32.471	38.833	26.142	18.867	22.693	26.906	20.37	28.464	18.033	29.698	21.459
	152	52.913	46.063	31.072	11.244	21.479	26.278	30.93	17.075	15.85	34.231	22.301
	153	36.925	37.787	37.553	15.927	18.64	29.389	31.585	20.266	16.692	18.81	29.635
	154	27.881	33.212	41.683	30.197	26.822	33.167	37.878	21.084	17.292	15.933	35.96
	155	34.829	33.873	43.987	15.968	13.197	37.203	26.286	27.88	21.817	34.82	34.647
	156	38.105	33.176	36.66	24.615	21.202	31.331	33.245	25.957	29.819	41.316	32.524
	157	44.76	28.538	51.792	19.59	31.242	42.124	36.557	16.949	44.668	40.141	34.829
	158	44.058	39.168	27.867	24.955	28.597	41.541	35.95	29.257	32.338	40.003	24.647
	159	48.599	27.212	46.987	25.109	15.218	42.814	24.612	21.149	35.124	33.424	35.526
	160	48.439	34.743	30.032	26.283	29.957	29.407	37.142	19.198	29.275	26.168	31.222
	161	29.407	36.243	48.505	31.676	31.754	7.502	32.377	25.338	31.769	23.634	24.019
	162	47.185	32.309	23.691	26.462	15.742	19.062	30.916	33.824	19.715	39.557	26.302
	163	45.673	27.792	27.856	29.953	30.877	43.786	34.58	21.347	29.192	45.283	15.005
	164	41.139	25.783	33.768	28.28	39.518	33.27	42.167	28.056	28.91	43.516	15.233
	165	47.233	34.75	31.531	24.935	32.718	30.717	23.973	29.927	27.937	39.247	19.057
	166	33.757	30.266	25.703	32.991	36.299	26.057	31.404	25.613	30.622	42.935	24.52
	167	33.875	22.242	39.394	31.671	37.188	16.236	34.742	24.135	28.265	34.028	13.721
	168	12.156	25.496	32.455	27.603	41.994	25.888	24.242	18.651	37.656	44.238	10.881
	169	23.21	26.263	45.318	35.51	43.665	24.722	32.421	24.56	36.713	44.769	14.694
	170	27.415	24.319	37.12	26.779	42.073	35.866	24.308	18.033	35.443	35.936	21.639
	171	15.162	21.765	38.874	43.128	33.558	28.248	28.309	17.031	32.775	34.871	22.214
	172	27.758	14.693	40.968	36.986	33.078	26.401	17.775	30.189	37.44	43.646	24.019
	173	25.457	22.183	37.43	23.126	38.493	7.908	23.405	16.359	25.647	32.854	18.165
	174	15.884	25.144	31.989	35.194	17.47	21.648	21.695	21.648	30.017	35.451	27.758
	175	13.963	20.303	43.264	35.628	49.089	15.318	26.671	22.483	35.938	12.013	17.759
	176	34.493	24.717	38.544	32.741	43.46	25.376	23.776	17.05	39.404	26.125	18.949
	177	43.05	21.92	16.44	37.871	42.487	24.922	26.27	18.72	32.837	19.245	33.646
	178	27.778	14.282	22.865	12.525	29.032	20.582	29.909	17.865	20.391	16.566	18.284
	179	38.342	20.434	26.487	34.994	30.499	23.806	14.976	21.231	29.094	18.381	13.827
	180	34.832	29.476	17.432	32.673	22.804	27.176	22.023	21.862	12.365	12.359	21.082
	181	45.486	43.558	16.818	40.868	29.075	17.006	21.306	30.657	16.432	18.585	18.284
	182	40.402	42.157	24.652	45.173	14.115	22.225	31.918	28.56	23.275	10.93	27.434
	183	42.078	45.685	43.504	42.869	26.182	5.611	25.893	35.96	28.079	12.782	21.648
	184	48.311	34.47	33.588	46.76	18.473	19.923	34.518	18.231	28.002	12.596	27.309
	185	59.65	37.122	45.822	42.999	5.426	11.913	41.341	26.221	35.875	13.606	29.298
	186	53.799	44.558	46.765	40.279	21.045	24.231	39.232	20.57	44.241	18.751	31.152
	187	41.87	35.783	39.261	38.116	21.093	12.343	27.758	28.08	28.415	24.136	30.05
	188	42.078	41.819	37.549	40.433	23.114	18.331	23.219	28.415	31.633	28.571	31.723
	189	27.653	32.854	23.85	40.322	16.357	22.042	13.721	9.98	25.689	38.081	30.933
	190	23.071	46.633	28.361	37.754	21.962	25.173	14.057	11.216	18.806	39.518	26.525
	191	21.442	41.557	41.853	37.826	18.621	20.309	17.446	20.564	20.285	29.705	19.317
	192	21.323	31.625	50.076	38.888	26.497	12.309	18.575	18.743	17.744	42.71	23.684
	193	20.401	39.481	20.431	32.831	21.563	14.207	17.276	20.57	15.789	32.831	15.611
	194	29.912	35.51	44.139	41.361	23.897	11.498	19.147	27.426	12.633	31.987	16.471
	195	26.6	28.366	42.834	42.779	16.935	24.652	38.109	29.242	19.8	32.366	19.243
	196	41.38	13.071	40.2	43.493	26.743	26.154	41.795	22.198	19.715	33.597	13.792
	197	35.986	33.95	44.977	39.636	19.381	20.247	34.493	20.219	20.582	39.335	11.339
	198	29.619	25.221	31.853	43.898	17.812	21.648	32.509	31.849	11.145	24.337	28.11
	199	29.868	24.102	36.412	45.227	29.22	23.515	33.472	21.986	15.793	32.229	12.324
	200	30.141	27.076	22.767	46.785	20.661	17.006	36.925	17.841	24.38	33.214	26.11
	201	30.732	17.537	19.073	31.156	14.979	20.417	40.003	15.979	23.071	33.383	27.202
	202	28.045	19.103	19.652	44.93	24.515	27.257	19.013	15.714	32.719	35.294	29.032
	203	49.262	17.076	20.054	37.92	30.694	20.528	31.959	15.353	29.735	28.695	12.558
	204	41.534	22.355	17.435	36.499	29.966	34.09	22.743	35.293	21.459	39.291	18.821
	205	28.992	17.768	29.953	40.971	30.465	11.535	35.478	17.088	14.293	34.915	11.488
	206	40.349	11.091	25.61	21.86	33.039	23.427	39.312	12.538	28.967	32.901	15.277
	207	34.94	21.764	24.525	31.206	33.133	16.432	29.52	20.309	29.432	32.357	20.752
	208	34.042	23.878	40.767	30.716	35.801	17.132	36.925	18.443	36.979	30.812	19.713
	209	43.296	25.681	50.136	31.07	36.525	37.592	27.913	18.949	31.346	37.396	21.467
	210	40.403	22.663	43.99	27.051	28.874	29.623	43.566	33.501	41.562	32.503	20.897
	211	27.57	25.747	38.82	17.282	32.041	35.149	27.316	29.165	38.026	25.015	17.006
	212	33.133	17.149	39.827	24.54	33.909	35.986	32.08	26.662	29.397	31.232	9.334
	213	56.299	20.307	38.797	12.805	36.232	25.647	35.938	21.271	25.147	29.993	16.904
	214	39.754	14.693	41.077	18.824	32.503	33.645	33.115	13.129	40.408	38.122	9.017
	215	40.93	19.322	49.417	11.624	40.73	34.9	36.807	16.247	28.687	40.256	13.403
	216	46.354	27.848	45.165	29.421	24.208	54.917	33.875	23.171	32.509	27.255	29.572
	217	33.813	14.18	47.138	21.236	38.678	26.958	50.618	11.232	31.42	27.994	37.273
	218	39.388	21.65	35.956	25.625	37.275	44.678	34.9	19.127	28.967	22.631	23.9
	219	31.327	22.582	47.984	28.561	32.935	37.512	31.138	18.38	27.258	34.014	29.331
	220	50.965	34.412	38.675	41.151	30.346	35.406	34.443	29.442	26.947	32.955	14.809
	221	47.353	30.766	34.47	37.715	37.415	35.113	29.418	19.526	27.728	35.347	37.174
	222	42.607	25.325	36.757	29.064	32.424	40.147	28.114	12.752	39.615	35.647	39.547
	223	27.863	29.021	30.847	35.63	31.993	37.627	23.446	17.031	21.34	30.346	35.691
	224	36.495	32.756	34.863	23.078	37.002	33.699	31.551	22.237	28.883	22.943	37.48
	225	27.774	32.608	27.303	36.163	27.356	36.874	24.956	25.914	39.993	17.196	43.625
	226	35.576	35.074	24.801	13.419	33.009	15.979	38.898	15.816	44.637	15.657	35.128
	227	39.582	51.477	24.801	34.603	25.222	13.936	26.572	21.057	35.363	18.521	32.441
	228	33.245	36.531	21.039	42.341	29.61	16.22	32.748	17.744	36.901	13.928	29.436
	229	35.905	50.966	30.847	37.662	29.268	11.578	31.486	13.694	32.747	11.691	36.38
	230	28.056	31.977	12.305	35.51	22.179	26.875	31.867	18.231	30.638	11.945	22.717
	231	32.942	37.155	24.695	42.36	26.954	20.156	38.622	17.529	32.496	23.983	13.548
	232	37.177	41.73	23.168	40.645	21.537	25.262	38.881	13.988	24.155	22.196	13.988
	233	39.514	38.209	29.421	31.186	30.933	16.517	31.53	11.714	32.15	23.657	19.493
	234	21.862	40.464	22.336	40.817	36.048	26.525	45.73	14.101	31.694	26.579	16.513
	235	45.921	33.888	28.465	32.116	27.204	19.877	33.725	16.595	20.629	24.283	17.414
	236	23.827	37.766	26.032	32.284	16.406	26.474	44.564	19.592	31.5	29.676	27.891
	237	23.187	36.693	19.142	18.184	20.474	18.949	38.006	12.816	21.862	33.131	25.579
	238	21.186	37.776	38.274	23.59	24.108	19.045	40.731	21.28	30.762	28.536	24.848
	239	37.155	43.483	36.086	18.907	24.234	21.026	43.645	23.688	28.211	28.752	24.019
	240	27.104	38.219	51.311	23.584	14.755	6.6	43.962	14.582	28.423	29.12	21.695
	241	18.743	40.629	26.984	25.143	21.792	14.582	28.904	24.941	37.326	31.173	14.785
	242	41.122	39.116	29.385	15.694	20.947	26.649	35.464	15.186	31.959	38.806	28.355
	243	45.326	34.293	55.398	22.424	16.488	25.621	30.783	14.419	12.844	30.868	16.747
	244	32.441	39.317	47.811	22.259	11.26	22.679	26.697	17.232	11.145	30.211	15.655
	245	23.663	36.703	46.155	29.147	22.764	10.633	11.984	17.501	24.907	33.176	18.949
	246	18.418	28.426	33.873	22.611	13.51	13.453	12.558	25.14	25.31	25.46	35.685
	247	15.374	25.367	55.717	22.183	14.257	13.399	19.8	15.459	22.639	25.39	12.816
	248	20.311	29.264	45.432	26.554	34.79	14.694	27.653	20.443	20.127	30.733	29.965
	249	21.368	16.099	51.405	25.191	26.906	25.171	34.196	14.85	18.154	27.481	15.642
	250	32.073	35.021	54.058	10.733	37.607	7.535	14.956	20.781	22.388	26.112	23.663
	251	27.245	26.125	39.18	17.045	33.807	17.414	23.071	22.969	19.8	20.1	19.95
	252	46.264	23.135	37.647	14.217	31.862	8.567	20.687	21.723	27.811	20.353	28.354
	253	38.945	15.295	46.086	17.389	44.16	18.141	12.903	23.717	26.598	19.59	25.116
	254	47.841	7.826	29.021	22.398	40.673	22.301	19.147	31.169	22.561	20.204	22.845
	255	42.453	16.358	18.257	15.593	45.503	19.354	25.503	25.943	16.262	16.692	17.524
	256	42.302	19.272	29.183	19.347	41.908	25.137	17.075	13.217	22.849	20.58	23.973
	257	41.921	18.914	28.548	21.027	40.328	30.877	12.047	23.592	19.923	13.382	16.306
	258	47.757	16.358	17.282	17.768	37.822	11.184	28.423	20.612	33.356	22.699	18.575
	259	40.569	19.969	18.601	17.944	40.751	13.371	33.181	16.904	32.71	14.54	20.737
	260	47.188	28.016	20.353	11.244	37.188	33.05	23.806	14.893	20.056	23.879	19.315
	261	31.799	26.273	23.202	16.05	27.927	25.287	33.298	26.356	38.871	15.075	27.497
	262	40.046	30.018	27.552	27.018	14.839	39.232	28.209	26.214	33.465	30.165	29.397
	263	39.894	23.23	31.186	18.571	28.954	39.824	41.104	30.105	39.071	22.652	12.074
	264	39.015	27.562	26.974	33.424	20.866	34.207	31.191	25.844	33.005	28.156	23.725
	265	44.736	20.178	41.041	13.071	24.191	38.255	25.125	14.86	23.542	40.662	15.884
	266	40.324	26.543	32.7	24.917	21.463	37.526	34.668	24.976	17.204	31.388	30.989
	267	35.293	29.378	44.519	23.938	15.029	40.551	25.783	28.056	21.672	28.916	21.619
	268	27.078	33.149	36.757	29.515	20.661	34.479	17.98	23.703	22.405	38.346	22.055
	269	31.169	34.127	47.446	14.948	24.037	44.76	12.563	21.715	30.874	40.894	29.882
	270	27.708	25.041	41.131	28.49	18.136	42.17	12.074	13.866	21.762	42.517	15.735
	271	27.493	32.249	39.247	36.26	14.17	31.685	17.938	22.003	15.293	19.218	27.585
	272	21.427	36.796	39.99	39.984	14.755	38.47	18.594	23.647	41.458	22.046	14.143
	273	25.689	38.308	25.221	38.109	14.034	32.524	15.277	25.689	37.197	34.305	33.401
	274	16.359	45.432	32.1	31.613	14.688	23.883	26.205	14.306	31.894	25.455	34.276
	275	14.306	24.997	39.247	42.359	22.189	25.993	14.318	24.242	33.645	43.483	35.363
	276	12.26	39.338	44.235	22.767	11.265	22.411	25.14	23.441	34.365	35.712	31.047
	277	25.351	28.447	37.325	39.481	17.393	23.702	11.851	29.637	33.9	32.72	14.549
	278	18.206	32.795	51.392	43.097	26.197	30.821	35.137	11.254	42.787	39.72	33.748
	279	20.559	33.274	44.519	42.278	24.936	10.6	22.717	17.006	36.698	40.836	32.578
	280	28.309	23.253	31.655	43.042	26.947	10.185	23.469	11.232	45.17	36.369	30.185
	281	28.99	14.282	32.7	44.154	24.809	23.827	18.72	26.845	34.555	41.361	32.271
	282	37.394	34.731	24.2	36.757	24.224	32.893	18.494	14.336	34.928	33.205	22.177
	283	46.189	14.118	18.486	40.668	21.03	30.185	15.465	14.463	25.981	36.261	20.708
	284	45.974	16.223	19.241	34.132	18.199	22.774	16.22	15.714	43.268	26.15	24.875
	285	38.633	29.685	23.275	31.178	20.981	20.98	17.126	10.477	32.863	42.446	22.82
	286	48.672	29.864	23.528	23.9	24.279	18.509	29.569	22.151	41.111	24.081	15.775
	287	37.512	15.265	28.826	24.87	33.465	8.591	19.528	15.576	32.524	14.149	24.042
	288	39.875	13.606	33.078	26.527	29.781	32.293	12.993	17.775	38.232	29.094	18.443
	289	33.903	13.096	32.79	19.347	38.291	33.241	19.654	20.861	34.014	37.402	20.69
	290	26.208	27.309	31.671	14.519	20.9	31.717	25.673	22.507	32.441	29.829	25.96
	291	36.76	16.314	36.479	24.249	33.539	33.001	10.768	17.137	39.601	33.274	20.033
	292	36.522	22.421	46.303	22.322	39.702	38.362	27.975	16.547	32.08	34.833	24.085
	293	37.486	17.705	42.742	17.135	39.381	34.28	26.637	27.716	30.526	18.977	21.639
	294	35.914	28.875	26.305	24.917	37.533	33.088	12.386	26.278	28.99	32.885	28.145
	295	49.472	37.102	46.855	28.582	34.068	35.467	22.207	21.407	30.388	34.028	17.07
	296	36.329	37.619	29.807	15.295	39.226	36.708	35.988	27.696	37.119	29.741	15.069
	297	30.93	34.412	44.324	15.618	41.817	36.444	40.665	22.658	43.35	27.79	14.297
	298	31.366	49.644	39.277	11.691	34.027	33.329	42.366	16.816	29.495	29.012	29.209
	299	27.821	37.201	40.707	14.762	26.448	23.416	30.712	7.446	41.735	29.079	24.67
	300	31.169	44.585	38.373	11.624	38.606	31.778	32.718	27.209	38.589	29.097	20.487
	301	18.949	45.187	40.968	10.815	35.339	36.886	38.367	28.796	18.743	31.559	26.279
	302	27.318	43.727	41.806	16.318	39.284	44.303	20.909	26.043	23.281	26.263	21.967
	303	18.165	41.172	39.491	27.447	33.16	29.31	16.633	28.183	19.923	30.496	8.921
	304	16.75	42.433	25.377	28.049	40.355	31.788	23.166	14.297	18.084	37.849	24.612
	305	20.768	38.928	36.459	36.315	33.616	24.256	16.223	23.571	13.217	33.733	28.672
	306	14.105	45.263	35.583	33.294	33.345	25.647	14.501	29.67	7.95	30.53	28.661
	307	31.925	55.124	51.27	28.716	30.826	19.147	13.917	18.72	21.266	41.048	22.646
	308	28.385	51.302	39.887	34.629	27.501	23.883	24.428	15.447	15.437	31.253	33.167
	309	43.105	39.992	35.849	34.488	40.126	23.15	10.275	20.1	19.532	35.907	29.164
	310	47.644	33.283	42.318	31.291	26.411	28.068	8.55	26.139	21.347	36.479	24.406
	311	35.818	34.966	53.723	38.684	19.977	28.464	9.986	22.743	26.332	17.554	11.757
	312	34.488	22.189	49.369	43.94	16.344	19.147	30.164	26.649	23.364	13.606	23.372
	313	36.787	42.452	43.463	44.466	26.527	11.254	21.268	30.895	35.159	14.367	24.991
	314	41.54	50.034	41.592	38.548	24.266	20.528	19.474	28.354	43.907	15.779	16.254
	315	39.111	41.124	34.701	34.564	22.76	24.52	19.117	29.583	32.747	11.433	21.513
	316	41.941	32.608	35.559	42.834	18.524	22.121	21.38	23.788	41.94	14.793	14.976
	317	46.118	32.849	24.319	44.945	19.602	28.964	21.246	18.743	34.196	9.728	28.328
	318	37.13	30.158	34.878	35.201	12.745	20.37	21.183	18.923	44.303	20.434	33.063
	319	48.601	17.537	25.325	24.004	22.81	26.474	20.417	20.909	28.839	15.836	37.635
	320	47.285	21.564	29.577	32.608	17.879	25.304	26.182	17.581	35.696	12.305	39.185
	321	41.079	25.46	12.326	29.595	11.478	19.8	25.539	25.356	31.354	17.705	40.596
	322	38.555	16.927	21.139	27.057	23.191	20.454	21.75	29.52	40.384	20.707	37.385
	323	46.774	18.914	24.136	29.621	26.89	14.582	27.277	34.408	21.002	11.976	39.089
	324	28.27	20.927	24.441	28.729	28.915	22.464	20.49	21.22	31.284	17.043	37.382
	325	40.069	16.286	29.993	31.824	20.904	26.221	27.927	36.971	33.298	14.254	27.54
	326	59.783	19.59	24.026	20.693	30.461	11.913	28.467	27.176	45.17	16.223	29.779
	327	29.735	23.706	21.887	23.162	27.206	10.5	33.197	33.298	37.083	15.458	30.199
	328	32.431	24.615	32.208	23.135	34.787	13.055	27.044	37.93	29.326	10.254	29.286
	329	47.331	31.531	37.691	31.229	22.329	20.162	35.598	31.777	24.706	12.909	15.388
	330	45.277	26.862	36.039	25.109	21.854	22.225	29.893	26.369	26.616	20.623	22.944
	331	44.736	36.986	22.775	12.663	37.233	24.261	36.251	17.414	21.762	16.478	21.427
	332	35.549	34.616	39.998	25.91	35.167	13.792	46.866	20.249	15.871	21.812	22.334
	333	42.945	37.17	40.933	9.865	33.431	23.364	47.328	22.17	22.483	21.637	24.826
	334	35.685	36.304	25.703	15.332	37.58	28.636	37.415	21.082	21.22	24.652	15.277
	335	29.407	29.317	43.517	9.454	40.104	30.681	35.045	27.451	27.442	20.418	13.565
	336	49.722	40.761	47.965	19.804	36.428	27.741	36.101	20.711	25.008	29.763	13.262
	337	43.175	35.719	45.685	26.827	35.199	30.01	37.727	22.939	23.643	32.881	20.627
	338	37.135	34.641	37.754	27.192	37.424	25.147	37.124	14.976	26.371	27.309	13.713
	339	32.858	32.229	28.949	29.474	31.117	33.089	36.99	13.949	12.616	45.556	18.135
	340	18.165	39.89	38.865	26.147	34.751	16.01	40.151	17.636	8.969	33.715	24.539
	341	23.197	42.004	44.051	30.851	28.566	22.977	47.243	23.951	18.087	28.713	14.336
	342	26.286	38.502	58.493	30.965	27.19	23.969	37.598	20.454	16.747	26.906	17.683
	343	23.354	35.537	38.182	29.226	30.688	36.329	36.412	24.965	17.759	35.783	21.026
	344	17.05	34.75	43.626	35.794	28.367	31.28	42.771	21.347	24.706	30.268	13.807
	345	37.493	36.578	31.001	28.387	16.128	33.297	34.251	29.094	19.8	31.379	11.498
	346	37.415	38.816	47.507	36.481	21.895	38.597	16.633	18.4	14.293	30.353	27.622
	347	49.58	31.455	34.16	35	24.717	41.111	17.211	11.894	27.247	27.917	25.265
	348	42.645	32.381	34.956	38.346	24.703	42.371	25.192	22.674	16.44	30.487	29.637
	349	44.434	31.742	51.732	33.568	16.177	44.882	26.395	12.675	21.862	25.88	12.844
	350	44.63	32.7	47.965	36.87	21.379	26.798	30.235	21.367	24.256	20.521	30.874
	351	56.453	23.1	34.82	22.489	18.621	38.294	29.164	21.548	14.105	30.453	15.816
	352	53.727	25.935	33.531	21.631	29.927	27.34	16.177	18.301	24.804	34.354	21.427
	353	53.709	18.28	34.871	31.853	40.256	27.79	24.515	17.431	21.695	29.457	30.526
	354	43.328	14.449	31.708	35.947	43.745	16.909	33.212	29.735	18.071	14.681	29.33
	355	41.386	16.458	28.579	36.329	12.844	13.565	14.825	20.183	29.884	13.536	22.003
	356	47.105	24.801	33.176	46.607	40.799	22.895	26.284	28.612	47.452	17.066	40.551
	357	41.562	18.493	32.455	42.418	46.796	29.077	13.206	27.961	34.962	18.907	31.041
	358	41.748	18.977	35.75	29.012	39.684	21.588	15.874	20.576	42.269	24.955	16.827
	359	36.978	32.877	20.778	17.043	38.893	11.535	29.264	23.304	34.377	13.757	18.72
	360	39.331	33.135	26.193	30.162	37.447	8.323	27.54	24.379	34.94	23.878	20.37
	361	24.019	15.244	19.995	32.956	11.18	27.131	31.685	27.316	43.278	28.455	37.174
	362	26.603	23.483	19.65	43.225	17.9	16.055	42.249	30.526	31.985	38.081	33.632
	363	28.229	38.612	27.988	31.989	17.632	21.695	41.668	16.614	29.735	31.001	29.315
	364	29.656	32.206	33.02	39.418	27.722	20.732	38.987	17.487	22.66	39.153	35.162
	365	32.889	39.046	26.467	18.971	14.966	17.763	27.036	32.916	34.014	38.644	23.011
	366	36.999	40.532	16.884	37.078	22.241	16.26	32.258	27.94	36.522	26.114	11.069
	367	40.617	32.401	24.026	39.262	23.311	16.412	20.063	32.824	36.145	26.696	24.836
	368	38.156	40.3	29.596	51.235	29.569	9.2	21.916	32.844	34.283	30.336	18.403
	369	44.434	23.39	31.615	38.314	37.447	14.257	14.106	27.245	36.403	36.918	15.122
	370	37.791	32.116	23.25	34.94	34.976	18.4	25.51	16.776	28.43	27.057	28.56
	371	28.731	43.128	25.819	21.03	38.367	10.684	9.012	27.497	33.063	30.599	23.179
	372	41.135	44.365	23.349	41.503	31.381	20.276	12.844	26.649	24.472	31.379	11.821
	373	40.989	43.073	22.842	38.569	32.393	14.28	20.55	20.201	38.488	30.526	14.582
	374	34.982	39.901	26.273	40.901	39.543	15.553	20.747	21.323	37.618	31.342	14.516
	375	30.681	36.463	24.148	31.383	43.816	22.14	23.522	15.069	27.078	31.291	14.549
	376	32.602	40.607	29.445	29.648	20.834	17.303	13.555	25.914	30.54	37.953	27.001
	377	37.399	31.144	53.657	28.571	45.556	24.15	14.034	12.343	32.341	29.833	28.4
	378	21.407	14.078	37.871	26.643	39.263	20.596	14.056	14.463	24.081	41.124	17.491
	379	28.96	28.007	41.904	30.822	45.074	26.205	25.192	20.033	34.804	36.34	18.691
	380	33.52	17.944	18.727	18.904	45.174	20.219	17.67	19.404	22.223	32.877	17.208
	381	37.844	13.852	39.289	22.933	46.097	38.288	34.664	8.229	33.478	32.817	10.124
	382	28.915	24.955	40.636	59.725	42.347	36.581	25.355	15.005	35.974	28.573	19.986
	383	21.028	26.462	34.341	28.016	40.635	45.053	44.599	14.124	27.913	25.247	12.558
	384	17.006	17.435	37.502	11.464	40.149	44.668	40.444	21.608	24.219	27.173	19.393
	385	22.977	19.471	38.521	31.576	36.087	36.234	20.9	23.72	33.645	36.416	17.865
	386	17.47	18.493	50.271	13.051	30.57	36.145	27.577	22.469	22.698	37.619	13.395
	387	23.725	18.977	39.701	16.017	33.592	25.621	15.034	26.332	21.392	23.751	22.329
	388	24.804	32.877	44.605	27.294	33.934	30.082	26.871	17.799	31.857	27.59	17.126
	389	21.862	33.135	42.069	16.763	34.39	35.399	22.935	26.307	34.408	14.948	14.177
	390	27.202	15.244	36.757	22.723	35.678	27.524	11.874	20.055	39.254	16.406	18.033
	391	29.24	23.483	44.769	14.118	26.663	30.827	15.218	19.127	33.439	19.073	22.674
	392	39.973	38.612	30.197	22.618	19.235	18.512	10.904	18.165	39.571	8.283	26.22
	393	28.423	32.206	17.439	13.776	26.979	29.083	12.349	27.929	30.93	14.18	26.154
	394	21.862	39.046	24.508	8.346	20.693	26.596	16.617	17.855	31.211	14.838	40.185
	395	14.839	40.532	22.943	15.458	22.039	10.831	21.099	17.759	30.01	14.305	32.837
	396	33.206	32.401	27.867	7.843	21.183	17.98	14.128	10.046	43.295	20.814	29.779
	397	25.406	40.3	23.44	20.318	13.137	15.673	12.77	27.104	28.904	36.58	31.985
	398	57.518	23.39	20.303	26.429	22.505	11.832	15.117	26.147	44.505	18.077	21.059
	399	33.245	32.116	19.951	18.601	32.811	15.714	27.671	22.329	39.924	24.994	9.474
	400	36.722	43.128	11.011	29.284	25.955	19.974	36.748	20.391	24.019	38.46	19.354
	401	32.55	44.365	19.624	29.284	25.174	22.411	33.562	29.724	34.018	41.117	15.654
	402	36.713	43.073	33.151	29.763	25.189	20.074	8.068	23.372	38.369	37.211	15.277
	403	44.124	39.901	26.393	31.936	25.658	7.759	18.475	22.416	39.894	30.937	14.001
	404	20.947	36.463	17.797	39.304	22.404	27.609	24.234	15.654	28.423	38.452	30.411
	405	16.036	40.607	24.319	33.424	25.334	9.394	20.308	27.352	29.289	42.541	26.79
	406	40.97	31.144	19.607	49.125	19.596	13.725	16.462	22.062	26.11	29.269	25.164
	407	37.081	14.078	20.892	33.985	22.69	8.728	21.092	22.977	21.059	26.319	35.54
	408	17.45	28.007	33.105	31.144	12.849	20.156	25.985	16.885	18.506	39.223	7.729
	409	40.404	17.944	19.041	37.325	24.216	16.036	16.129	27.05	32.412	43.205	11.077
	410	39.932	13.852	42.465	45.676	28.198	34.134	14.644	19.125	35.495	34.056	31.854
	411	44.434	24.955	42.325	29.523	23.026	20.092	32.746	16.471	40.98	32.366	19.616
	412	39.876	26.462	15.918	33.717	27.577	26.938	46.344	15.666	31.307	42.806	26.616
	413	39.213	17.435	35.524	35.409	21.204	22.641	39.161	28.045	25.224	34.898	36.041
	414	42.001	19.471	46.883	35.535	18.916	34.841	35.166	25.592	41.307	34.414	14.105
	415	48.617	17.886	44.404	41.532	26.141	26.649	32.914	14.582	20.772	34.879	20.781
	416	45.313	26.606	50.902	34.697	16.705	42.688	32.258	11.063	44.548	32.359	20.955
	417	35.761	17.679	43.176	39.957	10.935	43.048	39.828	31.307	17.246	32.91	25.858
	418	42.634	8.731	40.108	35.947	21.092	51.146	23.91	9.506	25.234	31.615	19.317
	419	44.955	31.576	29.021	39.905	31.255	51.377	37.903	13.932	35.224	26.779	24.18
	420	14.018	23.321	17.755	34.803	31.452	45.182	28.978	26.441	43.815	22.648	13.499
	421	14.907	32.1	---	30.366	39.517	38.255	31.35	27.415	28.08	31.748	17.407
	422	13.879	28.217	---	30.526	41.334	36.469	41.079	26.958	30.699	36.261	15.611
	423	20.711	43.654	---	37.201	29.651	34.047	43.315	21.057	32.557	29.208	21.648
	424	26.332	45.546	---	33.266	31.951	38.871	41.313	20.856	24.153	28.548	21.682
	425	40.39	43.543	---	32.336	38.575	38.533	43.71	17.944	15.419	21.564	34.171
	426	31.5	37.441	---	28.862	38.294	38.633	26.819	22.329	21.873	21.458	30.157
	427	34.274	40.043	---	32.881	34.056	43.356	28.474	14.85	26.175	12.16	28.006
	428	38.94	38.694	---	35.558	36.014	33.45	43.46	30.933	21.603	12.4	28.423
	429	35.526	44.139	---	32.917	35.696	43.469	43.636	24.738	19.947	25.39	24.622
	430	43.365	35.439	---	19.712	37.282	45.341	37.221	30.01	21.306	17.537	32.528
	431	41.497	45.283	---	13.074	21.797	33.862	28.676	18.756	23.87	23.071	18.789
	432	33.903	37.187	---	29.596	14.17	38.547	39.316	21.428	25.76	21.195	25.094
	433	23.427	37.17	---	19.025	19.955	35.079	27.374	22.995	26.798	8.718	24.839
	434	38.547	33.384	---	26.557	22.981	36.886	28.23	15.906	24.313	10.835	29.26
	435	37.807	38.209	---	30.953	20.909	43.907	35.265	16.557	23.679	12.187	24.804
	436	36.83	29.021	---	32.775	27.941	34.94	37.186	16.747	21.92	12.663	18.301
	437	38.331	36.632	---	13.692	19.939	43.973	31.928	15.762	14.868	8.219	25.81
	438	34.813	18.061	---	21.368	16.59	41.574	33.493	19.962	12.558	11.624	24.682
	439	35.443	28.007	---	25.276	22.465	6.727	24.969	25.327	24.611	9.849	30.099
	440	48.272	27.19	---	16.641	25.12	38.555	38.919	27.976	22.423	17.708	34.132
	441	38.464	17.435	---	20.224	15.295	40.908	37.029	25.806	19.317	7.622	33.232
	442	41.853	17.537	---	23.094	26.128	41.797	38.805	21	19.974	15.593	34.965
	443	19.628	12.16	---	16.05	22.976	37.017	47.239	22.66	21.026	10.779	33.063
	444	37.076	26.606	---	22.354	28.755	48.758	29.432	16.627	17.926	22.1	38.544
	445	45.826	16.637	---	26.68	24.051	30.324	28.581	14.954	38.533	18.571	36.581
	446	47.372	26.984	---	25.903	13.807	55.744	38.077	12.324	16.776	23.634	24.722
	447	42.923	26.591	---	17.842	28.027	40.551	44.743	8.153	16.013	22.524	31.989
	448	43.907	23.213	---	11.846	27.223	43.641	29.576	14.694	32.844	24.102	32.893
	449	30.139	28.752	---	32.116	39.79	40.384	24.497	29.165	37.741	35.815	39.894
	450	28.585	37.637	---	28.44	41.366	37.699	33.889	24.14	25.146	36.986	26.405
	451	17.732	27.178	---	30.092	46.08	37.847	43.374	22.69	32.337	26.563	30.328
	452	16.082	37.647	---	18.907	32.5	41.122	38.934	20.092	41.079	34.332	27.257
	453	14.36	52.531	---	22.212	43.264	31.477	29.289	35.174	34.618	23.427	28.248
	454	31.377	41.475	---	16.35	35.496	36.78	32.448	16.254	35.731	22.872	23.224
	455	15.277	40.318	---	23.59	30.294	38.318	35.525	20.055	31.128	27.792	29.447
	456	37.93	32.98	---	37.43	41.038	39.256	36.993	22.445	39.426	29.551	26.205
	457	33.508	28.825	---	30.526	38.959	35.141	25.772	25.318	34.829	28.698	26.681
	458	20.285	40.373	---	31.617	49.04	40.197	35.432	22.658	40.255	44.884	26.29
	459	33.334	45.771	---	31.061	46.16	36.609	41.863	14.105	36.569	47.058	25.503
	460	40.974	40.19	---	33.024	29.494	25.356	35.086	12.074	38.48	42.341	23.224
	461	39.164	38.284	---	35.317	23.742	38.633	33.345	14.207	44.76	30.92	31.585
	462	39.064	49.509	---	22.141	39.331	28.636	23.196	11.894	35.342	27.867	17.555
	463	40.046	41.096	---	37.007	35.397	32.441	41.269	20.391	41.153	31.298	21.831
	464	24.941	36.502	---	37.619	38.948	25.047	31.3	10.046	34.94	39.608	17.744
	465	34.303	40.603	---	36.814	35.305	23.684	33.525	18.463	47.513	48.079	16.262
	466	44.303	29.948	---	39.992	30.994	22.798	26.4	23.989	42.031	33.514	16.513
	467	43.087	27.076	---	35.942	31.653	29.981	27.467	26.584	40.155	29.025	19.517
	468	35.818	42.652	---	43.788	34.62	15.332	36.064	22.339	46.294	39.214	29.985
	469	31.723	40.2	---	40.241	27.279	21.773	44.385	21.108	27.257	34.957	16.616
	470	42.078	30.77	---	36.122	24.977	24.628	42.696	29.397	37.578	20.763	15.277
	471	17.759	40.428	---	43.461	17.426	34.075	46.541	31.539	36.924	28.729	12.165
	472	26.906	35.402	---	29.833	18.82	22.561	40.57	27.415	38.837	30.266	18.111
	473	17.232	36.703	---	9.128	19.526	20.711	28.72	36.651	29.753	39.036	20.454
	474	18.949	31	---	33.118	33.923	26.29	32.993	27.493	28.491	26.376	25.389
	475	16.776	22.767	---	34.248	14.877	25.647	33.139	27.054	45.091	32.646	14.817
	476	31.585	26.906	---	32.072	23.522	12.811	30.119	31.117	17.351	38.394	16.44
	477	16.557	27.332	---	31.918	13.76	13.8	22.765	17.744	22.432	31.973	30.147
	478	18.231	28.477	---	33.189	21.099	17.569	33.082	17.841	25.125	22.016	28.464
	479	32.471	26.127	---	37.259	21.797	12.587	34.676	30.737	20.309	13.259	25.338
	480	28.458	12.516	---	15.854	26.515	30.191	31.363	25.873	16.306	22.569	25.981
	481	42.719	28.277	---	13.692	26.371	22.818	18.497	20.033	13.143	14.723	24.973
	482	47.147	11.638	---	7.09	15.029	21.348	22.878	22.295	25.396	14.932	32.421
	483	23.725	14.118	---	13.431	12.833	16.036	22.565	23.776	26.124	19.954	16.284
	484	30.933	12.73	---	24.308	17.477	19.429	19.497	21.22	30.554	23.107	21.541
	485	29.298	27.728	---	26.112	23.235	31.062	17.734	15.915	23.281	19.353	31.092
	486	26.11	15.836	---	14.078	24.079	33.829	10.165	28.08	28.287	16.026	31.234
	487	32.747	31.867	---	25.885	18.808	37.617	15.413	23.847	21.504	21.005	30.473
	488	36.041	19.712	---	21.874	20.429	26.147	11.731	19.31	17.246	37.679	23.679
	489	39.711	24.136	---	14.957	25.49	29.965	19.887	16.025	13.949	30.987	30.916
	490	34.267	18.521	---	32.775	26.318	23.545	17.734	17.841	13.143	38.928	32.287
	491	42.583	23.25	---	16.154	30.046	28.975	19.25	32.404	22.977	38.161	19.181
	492	43.44	27.994	---	22.421	37.377	23.427	12.463	22.679	15.716	37.035	30.074
	493	27.741	36.153	---	18.489	29.704	36.651	14.778	24.647	24.18	39.597	14.04
	494	47.588	31.764	---	17.196	33.045	33.606	20.308	19.266	28.797	38.06	13.151
	495	43.078	36.633	---	17.024	31.421	42.013	19.094	20.443	50.294	24.35	11.61
	496	18.436	23.39	---	27.277	36.206	43.445	17.165	17.239	38.871	38.867	11.232
	497	34.408	36.438	---	32.673	34.383	41.859	17.158	19.04	36.362	35.503	9.082
	498	29.927	31.615	---	19.652	38.276	37.017	25.37	18.4	25.547	31.48	11.578
	499	26.649	40.108	---	24.428	33.769	45.028	29.01	22.696	25.087	33.516	21.762
	500	30.427	43.422	---	23.084	40.632	34.255	35.323	18.463	45.953	30.783	15.762
	501	24.687	44.024	---	26.518	44.07	31.307	46.359	16.984	30.082	34.637	15.318
	502	26.026	48.639	---	31.229	35.079	41.532	25.27	11.425	27.811	30.994	19.813
	503	27.332	44.131	---	27.179	39.772	44.535	37.707	25.689	24.97	36.276	15.533
	504	22.831	36.202	---	37.565	45.342	42.382	28.041	13.397	25.914	29.385	18.389
	505	25.981	37.715	---	42.304	41.304	22.911	33.493	18.878	21.695	32.378	26.474
	506	20.37	14.693	---	47.942	31.294	29.752	27.941	25.453	25.25	28.133	17.841
	507	12.26	38.182	---	43.695	36.218	34.815	42.706	22.791	28.115	32.378	21.698
	508	21.695	21.326	---	34.66	43.902	9.116	40.416	19.644	16.021	26.668	26.008
	509	25.545	26.283	---	45.022	31.453	24.335	31.494	24.738	20.687	30.822	18.575
	510	25.406	27.877	---	37.33	33.082	21.306	35.573	19.708	17.456	33.614	21.026
	511	19.127	13.864	---	36.114	21.359	25.482	32.524	22.556	26.888	29.307	26.27
	512	24.15	29.021	---	30.953	24.877	28.63	34.094	22.905	16.963	36.836	33.235
	513	29.149	16.866	---	40.998	17.106	17.657	34.391	27.162	27.627	38.864	30.793
	514	21.057	24.849	---	35.313	28.34	7.519	40.915	17.602	11.488	41.853	31.117
	515	41.518	19.245	---	35.802	25.985	28.636	20.772	18.775	17.204	34.393	30.239
	516	48.236	13.096	---	37.148	10.374	26.258	29.829	15.816	19.367	36.434	36.636
	517	48.461	17.937	---	22.189	22.676	13.331	16.833	25.171	24.019	17.742	34.075
	518	45.909	20.434	---	11.695	23.596	17.194	13.434	21.831	17.414	16.923	28.585
	519	45.411	28.908	---	27.015	18.149	17.351	18.248	25.963	11.593	19.624	34.891
	520	50.159	31.708	---	32.381	24.234	22.339	18.579	23.238	14.956	21.039	31.989
	521	43.641	27.782	---	31.588	25.688	11.984	22.922	13.11	14.495	16.989	35.685
	522	42.56	24.075	---	26.127	15.625	14.245	19.027	29.57	17.204	35.171	30.243
	523	38.388	31.792	---	22.052	28.365	19.449	27.982	31.969	29.289	34.454	43.613
	524	52.681	28.826	---	13.458	21.386	15.604	32.575	22.521	22.849	33.388	31.959
	525	44.124	37.832	---	23.789	26.476	19.786	28.465	28.975	27.104	33.483	34.584
	526	28.114	41.221	---	18.641	27.279	26.879	20.057	22.674	44.717	30.975	32.269
	527	30.551	32.346	---	17.537	18.579	21.495	35.495	31.691	34.479	33.131	25.886
	528	25.756	37.042	---	23.162	14.57	13.092	29.713	33.245	32.412	33.04	30.554
	529	16.557	33.363	---	23.751	17.006	29.634	25.235	20.132	33.99	25.247	23.155
	530	20.249	40.875	---	28.564	24.317	11.599	17.136	24.539	33.034	25.206	20.576
	531	28.019	36.153	---	24.551	37.598	8.101	28.041	26.938	34.387	26.665	26.71
	532	17.987	33.389	---	38.755	15.297	22.031	37.878	27.96	35.251	39.24	33.248
	533	28.115	36.438	---	30.804	28.185	16.513	39.051	25.444	34.196	33.068	17.775
	534	22.225	37.122	---	39.92	31.862	30.681	44.264	33.741	35.224	29.105	18.548
	535	34.018	32.006	---	43.001	27.13	33.526	37.051	18.02	40.112	33.577	28.99
	536	34.018	31.115	---	46.362	28.498	37.58	49.188	23.571	38.621	31.559	10.472
	537	40.98	37.996	---	24.863	31.039	34.914	22.693	23.586	38.734	26.663	22.339
	538	45.278	25.668	---	46.694	40.41	37.064	27.568	15.381	15.214	23.241	14.78
	539	44.847	37.114	---	35.944	41.944	35.761	27.321	20.285	17.622	33.706	20.359
	540	46.253	35.551	---	39.064	40.504	31.307	22.42	26.503	24.37	18.073	22.969
	541	44.445	41.328	---	41.307	44.975	6.339	17.206	24.123	26.662	29.618	15.275
	542	32.08	35.956	---	42.73	32.843	40.079	22.003	24.231	15.341	9.513	20.033
	543	39.185	35.023	---	41.171	22.721	40.418	16.793	18.494	24.38	28.133	26.842
	544	41.129	39.168	---	45.711	29.966	39.289	14.187	24.63	20.055	26.71	18.949
	545	29.851	26.751	---	23.56	33.005	39.973	20.75	16.1	22.679	37.03	18.39
	546	54.679	33.203	---	45.958	13.042	24.848	11.842	22.301	15.714	30.526	23.082
	547	42.359	44.165	---	42.404	25.12	28.214	16.89	24.706	20.006	22.183	18.284
	548	33.565	32.309	---	42.21	24.867	22.808	19.318	22.214	21.382	23.247	19.684
	549	35.851	31.001	---	42.381	23.448	13.636	16.025	19.159	13.525	25.635	28.56
	550	39.894	28.538	---	44.859	16.529	20.002	10.834	15.769	36.451	18.268	22.055
	551	42.369	19.949	---	25.138	16.655	22.641	19.001	19.045	29.227	13.231	11.385
	552	41.743	13.947	---	38.452	18.013	32.138	22.147	18.575	16.306	16.318	30.695
	553	39.064	15.593	---	34.263	10.591	19.35	16.924	29.535	22.774	12.805	20.528
	554	39.76	22.611	---	33.877	23.699	16.547	27.605	28.27	34.906	20.23	12.26
	555	42.216	13.536	---	31.692	25.355	26.947	20.753	36.403	34.075	16.067	11.337
	556	41.257	18.17	---	29.228	22.141	17.407	26.46	23.973	33.642	13.101	16.744
	557	41.847	11.739	---	26.906	26.944	15.467	19.381	25.428	28.87	10.815	24.148
	558	34.94	15.168	---	20.302	18.279	20.501	21.353	14.777	38.003	17.937	20.57
	559	34.829	20.707	---	18.127	24.383	21.653	38.742	16.247	43.962	28.273	11.668
	560	32.628	13.606	---	22.226	27.605	23.234	36.78	20.454	30.54	11.803	18.972
	561	29.57	15.553	---	27.71	28.516	26.664	46.638	14.649	30.877	14.438	15.871
	562	23.281	43.155	---	26.462	12.117	23.053	34.823	30.951	31.211	15.968	18.743
	563	25.241	43.579	---	30.975	32.511	19.322	41.232	34.026	37.096	40.555	18.646
	564	32.201	40.22	---	25.419	25.934	11.06	45.466	22.849	35.26	29.084	11.014
	565	22.155	38.752	---	15.794	27.372	16.976	32.152	21.831	13.467	26.112	19.198
	566	21.057	41.048	---	21.564	29.838	19.757	32.715	15.611	28.721	28.661	22.062
	567	28.355	39.428	---	20.054	32.025	26.682	32.11	14.508	35.743	31.425	15.437
	568	22.17	34.469	---	13.369	33.51	32.271	48.349	16.647	20.098	27.804	14.868
	569	17.006	38.483	---	11.256	12.175	21.964	31.738	22.223	19.354	25.717	23.938
	570	24.05	44.631	---	8.701	10.355	31.694	26.593	18.033	16.247	38.762	19.974
	571	15.277	25.001	---	20.92	31.431	30.375	48.669	16.036	25.632	36.184	19.628
	572	23.293	34.897	---	10.46	20.957	29.643	45.095	17.088	13.381	38.544	27.318
	573	16.776	37.626	---	28.548	36.988	38.317	29.832	22.986	13.143	32.817	20.944
	574	25.632	34.924	---	29.039	42.405	31.786	30.059	17.088	9.082	42.736	18.087
	575	28.209	26.842	---	38.291	35.986	43.546	30.669	19.045	19.923	33.424	25.503
	576	23.938	27.057	---	25.038	35.373	34.991	24.89	18.212	21.323	41.541	17.926
	577	24.706	20.469	---	42.665	40.749	44.09	33.578	22.339	14.956	29.705	30.274
	578	26.915	39.693	---	42.331	46.621	33.808	24.313	24.722	37.705	35.98	24.019
	579	37.174	32.992	---	46.698	36.906	33.07	25.472	19.062	30.139	31.211	14.207
	580	26.612	40.662	---	44.672	41.91	32.105	30.768	16.776	34.836	34.852	19.443
	581	32.094	19.032	---	41.787	36.78	24.768	33.387	22.743	39.015	34.81	23.515
	582	29.708	20.438	---	37.826	38.243	21.373	31.066	19.923	40.456	38.373	12.787
	583	25.389	12.068	---	37.818	30.747	19.092	40.562	25.748	17.841	30.599	13.932
	584	43.773	17.49	---	39.931	24.598	8.842	31.433	21.812	31.592	29.741	22.301
	585	30.548	9.261	---	16.458	7.438	18.181	29.386	18.978	17.456	28.964	22.939
	586	43.958	18.617	---	33.02	20.054	21.211	28.144	10.244	17.006	31.568	17.744
	587	41.635	28.548	---	27.134	12.595	24.885	45.264	26.603	20.37	28.228	19.9
	588	39.953	18.916	---	15.226	27.13	14.177	27.487	13.11	16.744	33.866	19.184
	589	35.293	25.852	---	21.117	21.126	12.844	14.778	15.979	12.936	36.82	13.988
	590	41.309	33.733	---	12.902	29.311	19.147	30.257	22.507	29.149	43.531	23.776
	591	24.922	35.107	---	25.923	22.344	19.317	48.261	18.181	18.821	29.738	28.95
	592	38.387	23.071	---	27.289	31.019	32.164	26.586	12.997	13.074	37.209	30.835
	593	40.083	33.504	---	26.606	30.077	10.847	24.261	25.511	13.866	22.69	33.929
	594	42.124	13.164	---	26.147	24.648	18.775	19.184	22.905	13.525	20.553	33.525
	595	17.338	30.472	---	14.574	17.232	28.669	26.84	18.821	17.292	28.091	40.091
	596	40.123	38.544	---	9.075	31.375	23.797	26.365	23.483	20.002	22.765	33.183
	597	43.613	43.216	---	27.212	27.076	12.924	26.714	16.134	14.797	33.491	37.102
	598	26.109	29.165	---	31.792	16.747	21.026	33.29	18.39	22.818	38.06	35.169
	599	47.44	29.079	---	26.96	28.214	24.738	38.465	26.147	24.348	42.439	31.834
	600	43.407	32.559	---	20.92	21.803	10.824	26.887	15.762	25.342	36.665	39.312
	601	31.362	33.1	---	12.683	22.36	25.879	27.274	16.776	37.44	20.394	37.174
	602	31.476	39.398	---	14.853	21.777	44.971	30.124	17.204	29.941	24.456	38.18
	603	37.038	28.862	---	14.632	23.663	32.992	19.914	15.162	21.026	25.852	30.629
	604	33.9	35.212	---	17.705	17.676	32.052	20.308	13.807	32.616	18.184	27.771
	605	31.694	34.166	---	13.864	21.589	40.845	12.908	18.494	32.347	16.058	22.464
	606	34.518	32.992	---	24.319	16.89	36.142	15.384	20.092	36.13	28.601	29.298
	607	30.131	46.554	---	29.993	22.304	27.34	21.183	17.407	34.906	16.003	30.074
	608	19.856	31.588	---	35.628	29.453	31.623	22.957	21.762	42.262	---	20.201
	609	15.419	26.68	---	35.495	18.164	9.633	19.213	27.245	43.822	---	20.955
	610	29.33	20.303	---	36.276	31.104	15.611	24.949	22.413	45.284	---	20.711
	611	22.998	15.265	---	35.16	30.603	16.909	11.129	32.533	33.824	---	21.504
	612	20.711	23.541	---	35.409	32.626	20.228	15.464	32.65	22.646	---	22.939
	613	35.818	18.497	---	43.128	42.132	9.814	25.881	20.264	30.874	---	13.135
	614	32.05	10.318	---	33.825	30.311	13.565	17.211	23.676	31.53	---	25.632
	615	26.479	11.926	---	20.186	35.085	24.804	9.841	21.695	31.769	---	21.995
	616	50.197	24.657	---	29.758	32.344	18.72	26.744	27.018	34.565	---	22.329
	617	18.949	15.148	---	36.239	37.868	9.98	16.575	17.953	15.381	---	15.233
	618	44.253	30.175	---	38.93	45.313	22.977	36.173	18.361	33.725	---	14.538
	619	33.961	17.944	---	39.589	28.852	19.003	37.402	18.436	38.887	---	16.744
	620	47.306	24.663	---	45.047	41.696	23.663	37.402	22.187	35.421	---	25.96
	621	29.782	29.864	---	33.853	22.132	20.443	31.366	15.611	29.016	---	35.929
	622	41.104	31.274	---	34.086	24.814	10.172	45.305	24.905	32.788	---	37.798
	623	30.626	37.145	---	17.295	15.295	15.673	30.58	15.953	35.761	---	26.388
	624	32.404	21.558	---	22.71	19.184	28.265	34.526	23.737	32.494	---	39.361
	625	34.584	44.229	---	27.514	21.669	18.939	32.524	19.21	38.435	---	37.116
	626	37.898	38.178	---	13.627	30.76	15.64	32.828	18.459	32.404	---	39.961
	627	36.555	37.849	---	16.866	18.055	27.887	30.223	19.727	30.776	---	28.513
	628	39.033	38.147	---	25.564	17.651	18.39	32.787	25.024	28.915	---	22.507
	629	33.725	35.283	---	16.866	18.647	18.114	42.067	28.502	29.67	---	24.153
	630	37.879	33.514	---	21.86	19.459	27.338	37.712	32.893	41.341	---	29.898
	631	35.682	31.977	---	34.341	16.247	31.373	31.795	27.567	32.59	---	21.179
	632	31.431	31.144	---	11.471	20.414	18.486	34.987	18.436	28.57	---	12.633
	633	29.065	33.985	---	20.98	15.625	26.224	36.201	15.332	32.377	---	23.679
	634	41.667	33.445	---	14.977	28.72	25.924	34.317	23.224	38.978	---	17.134
	635	31.066	31.38	---	9.886	25.934	26.981	33.646	23.592	34.065	---	25.914
	636	41.381	28.903	---	24.233	18.164	13.399	15.464	25.304	33.297	---	24.38
	637	59.894	37.336	---	35.074	18.524	29.258	7.419	19.526	27.177	---	24.308
	638	46.608	27.962	---	29.296	33.099	12.185	20.875	26.762	33.297	---	20.37
	639	41.638	35.539	---	35.021	38.097	31.717	33.005	8.651	34.841	---	17.865
	640	50.173	25.655	---	31.642	31.902	30.165	30.594	22.837	31.918	---	17.126
	641	40.617	20.664	---	37.511	20.458	44.024	30.818	18.072	34.166	---	15.119
	642	14.343	26.193	---	33.504	37.243	37.164	43.804	24.203	28.43	---	29.173
	643	---	13.741	---	44.877	28.852	29.92	26.684	18.462	29.33	---	25.125
	644	---	11.593	---	39.161	21.098	14.694	38.618	11.549	39.278	---	18.231
	645	---	19.091	---	48.202	28.34	32.691	37.413	18.789	41.59	---	20.092
	646	---	34.752	---	47.706	24.926	32.197	35.832	14.78	22.003	---	20.874
	647	---	37.017	---	29.995	17.158	42.864	44.888	18.691	31.857	---	27.653
	648	---	39.16	---	38.905	24.936	37.559	31.867	24.38	40.091	---	26.175
	649	---	35.313	---	41.929	23.683	30.155	33.523	29.286	40.532	---	29.92
	650	---	32.267	---	34.915	21.433	18.691	35.395	14.306	40.423	---	23.725
	651	---	30.357	---	39.488	11.598	42.868	31.774	28.068	36.698	---	19.8
	652	---	39.557	---	40.683	24.814	48.01	30.965	16.75	32.1	---	25.849
	653	---	38.538	---	31.825	15.69	51.203	28.06	23.679	27.509	---	27.627
	654	---	47.238	---	36.123	16.617	42.259	33.99	11.165	23.973	---	19.727
	655	---	42.294	---	43.001	17.247	36.815	30.785	26.83	33.294	---	20.711
	656	---	45.12	---	32.847	19.706	45.598	36.297	18.389	27.316	---	16.949
	657	---	36.122	---	37.842	16.262	28.9	26.812	15.233	27.426	---	15.119
	658	---	39.106	---	37.496	14.907	34.872	25.079	14.575	12.216	---	25.137
	659	---	35.771	---	38.182	15.464	27.435	28.28	13.2	17.841	---	28.797
	660	---	35.889	---	36.762	22.167	40.439	29.822	16.306	21.682	---	22.432
	661	---	33.733	---	37.068	21.183	41.54	34.965	27.309	29.098	---	22.849
	662	---	14.974	---	35.524	16.617	43.03	31.081	23.155	35.576	---	32.88
	663	---	38.373	---	46.114	14.688	41.027	32.302	18.821	26.616	---	27.94
	664	---	34.697	---	35.892	23.207	39.123	33.395	29.065	29.107	---	14.538
	665	---	36.459	---	26.107	31.998	43.929	34.257	16.834	19.99	---	18.436
	666	---	43.531	---	33.056	35.898	36.808	36.629	21.695	21.513	---	17.744
	667	---	20.611	---	27.562	32.64	37.189	28.592	12.957	21.039	---	25.689
	668	---	19.459	---	19.624	36.279	37.898	33.503	30.917	30.989	---	18.743
	669	---	17.08	---	23.634	39.828	38.47	35.803	30.147	27.213	---	27.653
	670	---	25.377	---	29.807	33.548	34.479	34.778	33.298	25.116	---	26.026
	671	---	18.521	---	22.088	34.341	15.157	36.339	23.405	16.821	---	19.517
	672	---	13.795	---	30.16	42.606	20.023	34.199	20.092	24.228	---	35.141
	673	---	23.701	---	19.041	37.573	11.578	37.959	16.036	29.815	---	40.36
	674	---	11.536	---	28.204	32.015	21.931	36.485	10.881	33.19	---	36.128
	675	---	14.617	---	22.524	32.93	16.517	42.31	22.301	28.24	---	24.05
	676	---	28.105	---	21.195	31.902	26.309	28.748	18.548	36.801	---	27.05
	677	---	41.957	---	21.86	29.224	20.514	37.295	25.356	39.089	---	31.346
	678	---	31.989	---	21.787	22.36	20.156	28.014	21.347	44.253	---	32.073
	679	---	43.579	---	24.657	20.92	25.618	50.692	26.474	30.835	---	33.298
	680	---	36.703	---	23.213	24.52	19.727	17.854	18.955	32.177	---	30.082
	681	---	36.689	---	26.325	20.224	23.684	11.676	21.179	35.162	---	28.51
	682	---	43.364	---	41.386	12.635	21.082	19.688	27.653	36.968	---	25.338
	683	---	36.492	---	39.561	17.382	8.735	8.364	24.539	38.547	---	22.698
	684	---	38.548	---	39.214	16.223	14.36	18.475	24.628	35.616	---	18.277
	685	---	42.472	---	40.072	12.59	14.694	23.919	27.435	36.519	---	34.416
	686	---	34.298	---	42.433	25.592	18.231	21.183	24.687	35.709	---	16.262
	687	---	41.343	---	39.049	33.137	22.995	21.854	23.071	35.519	---	24.019
	688	---	39.931	---	40.862	38.639	21.016	20.834	17.909	31.799	---	26.221
	689	---	30.032	---	37.346	37.051	24.148	26.197	20.944	32.341	---	25.241
	690	---	26.249	---	42.901	38.555	23.136	27.553	23.155	39.497	---	24.406
	691	---	26.159	---	43.682	34.794	19.839	25.698	30.461	32.893	---	24.261
	692	---	16.884	---	34.991	30.933	26.474	18.098	33.256	21.831	---	20.687
	693	---	22.775	---	37.29	21.831	23.592	21.147	16.754	13.658	---	21.672
	694	---	24.955	---	39.99	21.142	23.056	16.109	12.11	18.949	---	15.871
	695	---	9.001	---	38.82	17.556	22.925	30.965	25.647	30.93	---	15.654
	696	---	13.795	---	39.667	21.495	26.307	22.899	20.69	13.721	---	24.499
	697	---	17.435	---	29.658	22.843	16.419	26.705	21.742	24.348	---	22.028
	698	---	22.663	---	35.145	17.804	27.213	24.37	23.335	37.935	---	22.977
	699	---	21.521	---	25.135	24.266	16.12	15.122	33.294	26.474	---	24.33
	700	---	25.038	---	24.441	16.344	14.954	34.464	17.075	21.059	---	25.396
	701	---	35.238	---	18.751	33.643	25.981	23.715	21.82	18.691	---	24.455
	702	---	31.588	---	18.775	15.924	26.525	45.366	27.832	21.873	---	23.989
	703	---	18.184	---	18.268	15.624	19.007	36.504	25.253	17.732	---	18.114
	704	---	18.907	---	13.589	---	24.581	32.187	22.944	13.036	---	16.885
	705	---	28.842	---	26.462	---	28.125	26.209	20.57	18.295	---	14.868
	706	---	38.07	---	15.001	---	17.151	23.438	17.977	16.262	---	32.064
	707	---	38.246	---	29.833	---	12.558	27.907	18.165	14.777	---	36.301
	708	---	30.329	---	23.043	---	28.039	29.36	20.344	21.905	---	33.891
	709	---	29.847	---	15.5	---	24.353	31.229	22.214	38.978	---	34.877
	710	---	37.014	---	17.076	---	33.27	21.916	23.061	25.338	---	37.155
	711	---	43.313	---	22.71	---	37.912	22.258	24.577	43.891	---	37.615
	712	---	16.458	---	19.103	---	40.94	24.515	19.947	30.285	---	35.225
	713	---	41.999	---	22.71	---	44.43	15.155	26.441	40.126	---	39.473
	714	---	41.628	---	31.001	---	34.086	27.467	25.034	43.058	---	26.79
	715	---	38.73	---	16.296	---	17.766	23.919	25.171	35.761	---	14.01
	716	---	38.778	---	9.998	---	35.096	19.706	21.767	26.27	---	29.754
	717	---	40.081	---	31.867	---	30.429	22.843	---	33.439	---	20.693
	718	---	42.434	---	30.501	---	23.46	14.907	---	31.28	---	10.478
	719	---	22.775	---	33.363	---	36.225	22.329	---	41.735	---	15.769
	720	---	30.851	---	37.871	---	37.365	13.079	---	35.785	---	21.059
	721	---	14.838	---	33.812	---	30.413	19.381	---	29.753	---	14.817
	722	---	33.341	---	29.021	---	30.58	19.808	---	36.403	---	18.117
	723	---	38.209	---	27.092	---	31.623	24.266	---	33.552	---	27.614
	724	---	40.813	---	30.704	---	32.421	20.291	---	32.844	---	18.071
	725	---	17.642	---	20.054	---	30.413	23.293	---	29.242	---	22.507
	726	---	38.694	---	38.675	---	40.031	29.957	---	34.393	---	17.759
	727	---	33.857	---	16.296	---	26.105	10.747	---	34.179	---	12.806
	728	---	42.541	---	39.968	---	42.001	15.207	---	31.169	---	14.343
	729	---	15.079	---	40.292	---	29.753	19.471	---	19.665	---	14.336
	730	---	32.72	---	14.118	---	31.884	18.175	---	16.036	---	29.065
	731	---	28.573	---	36.479	---	33.606	25.197	---	14.809	---	23.725
	732	---	29.147	---	37.715	---	30.367	9.238	---	12.711	---	18.949
	733	---	---	---	37.754	---	25.71	19.827	---	23.293	---	31.898
	734	---	---	---	36.471	---	20.092	16.25	---	22.411	---	33.961
	735	---	---	---	33.033	---	33.976	11.842	---	21.467	---	23.788
	736	---	---	---	41.96	---	30.526	15.739	---	19.198	---	25.823
	737	---	---	---	39.424	---	23.224	21.605	---	16.013	---	27.426
	738	---	---	---	42.639	---	23.592	16.786	---	25.171	---	26.79
	739	---	---	---	34.616	---	19.108	15.117	---	25.368	---	24.219
	740	---	---	---	41.592	---	19.057	12.054	---	39.361	---	31.321
	741	---	---	---	39.968	---	23.969	30.137	---	36.616	---	22.873
	742	---	---	---	37.754	---	16.359	26.216	---	25.287	---	35.806
	743	---	---	---	36.599	---	23.679	30.565	---	36.874	---	32.56
	744	---	---	---	33.888	---	16.904	45.885	---	42.384	---	33.232
	745	---	---	---	35.469	---	23.496	25.896	---	31.935	---	33.52
	746	---	---	---	37.233	---	26.124	44.548	---	27.05	---	32.164
	747	---	---	---	40.707	---	35.825	31.913	---	33.776	---	41.518
	748	---	---	---	18.127	---	23	28.597	---	29.436	---	33.45
	749	---	---	---	39.885	---	12.075	35.924	---	38.645	---	33.761
	750	---	---	---	44.652	---	17.926	27.007	---	35.761	---	31.562
	751	---	---	---	40.046	---	13.854	35.911	---	25.235	---	31.47
	752	---	---	---	37.141	---	11.337	36.441	---	24.148	---	27.095
	753	---	---	---	34.047	---	27.415	27.124	---	31.551	---	29.475
	754	---	---	---	32.944	---	22.179	56.978	---	31.53	---	21.504
	755	---	---	---	32.108	---	19.592	42.068	---	26.612	---	25.613
	756	---	---	---	35.074	---	38.114	31.682	---	27.708	---	26.154
	757	---	---	---	30.646	---	29.26	47.059	---	33.297	---	17.744
	758	---	---	---	17.887	---	21.184	32.075	---	35.519	---	14.449
	759	---	---	---	13.692	---	28.037	44.891	---	32.916	---	15.611
	760	---	---	---	16.989	---	19.99	31.119	---	31.989	---	14.055
	761	---	---	---	18.521	---	15.884	56.286	---	39.541	---	21.871
	762	---	---	---	18.601	---	14.956	33.56	---	12.216	---	15.993
	763	---	---	---	25.471	---	15.467	24.215	---	33.19	---	15.576
	764	---	---	---	16.637	---	27.863	25.04	---	30.835	---	16.776
	765	---	---	---	20.693	---	15.041	38.659	---	29.941	---	14.018
	766	---	---	---	16.296	---	31.799	29.957	---	34.677	---	10.881
	767	---	---	---	32.377	---	25.888	35.305	---	29.811	---	32.241
	768	---	---	---	26.142	---	35.726	37.131	---	42.734	---	25.806
	769	---	---	---	21.782	---	26.346	35.607	---	32.347	---	17.671
	770	---	---	---	26.586	---	37.308	28.756	---	28.585	---	25.547
	771	---	---	---	18.127	---	33.236	28.719	---	39.98	---	17.841
	772	---	---	---	33.799	---	40.091	24.243	---	29.149	---	33.696
	773	---	---	---	19.245	---	36.599	28.453	---	37.715	---	28.002
	774	---	---	---	23.567	---	39.857	31.114	---	31.857	---	27.732
	775	---	---	---	25.038	---	37.604	39.884	---	50.274	---	24.706
	776	---	---	---	26.125	---	44.603	32.288	---	43.704	---	16.744
	777	---	---	---	24.621	---	59.394	46.529	---	18.949	---	17.351
	778	---	---	---	36.536	---	35.046	31.363	---	35.368	---	25.508
	779	---	---	---	40.94	---	36.92	39.221	---	26.008	---	30.05
	780	---	---	---	46.937	---	35.124	38.901	---	26.184	---	33.646
	781	---	---	---	45.066	---	60.451	37.573	---	11.339	---	23.197
	782	---	---	---	36.635	---	35.287	25.733	---	28.721	---	32.322
	783	---	---	---	39.567	---	35.519	39.117	---	19.702	---	32.494
	784	---	---	---	38.792	---	40.867	56.122	---	26.582	---	25.914
	785	---	---	---	46.551	---	36.522	31.22	---	20.098	---	22.775
	786	---	---	---	47.706	---	32.052	25.985	---	20.383	---	21.186
	787	---	---	---	47.045	---	30.411	45.275	---	15.642	---	21.672
	788	---	---	---	44.79	---	29.077	40.96	---	27.656	---	24.05
	789	---	---	---	44.945	---	29.092	34.228	---	32.428	---	21.873
	790	---	---	---	42.489	---	29.05	32.45	---	26.854	---	29.09
	791	---	---	---	15.183	---	30.839	18.248	---	20.011	---	24.618
	792	---	---	---	21.8	---	44.374	17.516	---	16.718	---	16.848
	793	---	---	---	38.619	---	36.57	21.226	---	25.231	---	22.028
	794	---	---	---	43.94	---	26.981	15.02	---	19.216	---	21.605
	795	---	---	---	37.619	---	27.435	25.245	---	27.222	---	30.01
	796	---	---	---	49.89	---	22.155	9.918	---	31.539	---	33.926
	797	---	---	---	44.104	---	20.146	23.848	---	36.036	---	25.575
	798	---	---	---	38.653	---	35.616	24.644	---	36.417	---	24.38
	799	---	---	---	42.861	---	36.532	21.756	---	34.975	---	27.104
	800	---	---	---	37.721	---	9.608	14.983	---	40.803	---	16.036
	801	---	---	---	44.451	---	16.649	12.054	---	42.294	---	17.47
	802	---	---	---	38.15	---	8.388	28.464	---	37.293	---	---
	803	---	---	---	28.007	---	14.343	16.153	---	31.377	---	---
	804	---	---	---	36.531	---	11.935	13.553	---	39.454	---	---
	805	---	---	---	28.862	---	21.392	12.065	---	38.654	---	---
	806	---	---	---	22.383	---	16.627	20.531	---	28.22	---	---
	807	---	---	---	24.801	---	9.528	35.589	---	35.833	---	---
	808	---	---	---	31.039	---	15.604	33.265	---	27.594	---	---
	809	---	---	---	18.231	---	20.918	10.477	---	28.374	---	---
	810	---	---	---	18.343	---	26.175	21.412	---	34.621	---	---
	811	---	---	---	13.757	---	30.131	21.183	---	35.313	---	---
	812	---	---	---	14.365	---	27.078	44.359	---	30.242	---	---
	813	---	---	---	11.624	---	24.38	44.62	---	31.152	---	---
	814	---	---	---	11.691	---	28.797	36.802	---	42.16	---	---
	815	---	---	---	11.691	---	30.58	30.363	---	24.242	---	---
	816	---	---	---	10.779	---	20.752	35.873	---	18.371	---	---
	817	---	---	---	16.099	---	22.483	32.75	---	20.37	---	---
	818	---	---	---	26.102	---	24.135	29.048	---	21.762	---	---
	819	---	---	---	14.254	---	34.014	35.539	---	14.954	---	---
	820	---	---	---	19.79	---	34.733	39.185	---	13.11	---	---
	821	---	---	---	15.836	---	39.953	36.127	---	14.124	---	---
	822	---	---	---	20.667	---	38.923	29.957	---	13.395	---	---
	823	---	---	---	30.68	---	27.96	28.874	---	24.379	---	---
	824	---	---	---	19.322	---	14.98	36.176	---	29.619	---	---
	825	---	---	---	19.091	---	11.578	37.404	---	22.077	---	---
	826	---	---	---	22.865	---	17.98	33.007	---	23.071	---	---
	827	---	---	---	18.413	---	33.05	35.868	---	17.581	---	---
	828	---	---	---	25.326	---	29.495	41.31	---	22.028	---	---
	829	---	---	---	24.383	---	18.117	38.934	---	12.23	---	---
	830	---	---	---	30.822	---	15.673	43.818	---	24.839	---	---
	831	---	---	---	27.848	---	18.295	28.313	---	29.753	---	---
	832	---	---	---	43.656	---	16.647	37.928	---	26.474	---	---
	833	---	---	---	39.94	---	13.011	25.934	---	23.643	---	---
	834	---	---	---	23.049	---	17.414	33.051	---	29.583	---	---
	835	---	---	---	38.905	---	8.988	28.962	---	25.76	---	---
	836	---	---	---	39.673	---	33.671	36.567	---	33.001	---	---
	837	---	---	---	33.988	---	20.285	38.45	---	26.998	---	---
	838	---	---	---	36.788	---	20.231	30.282	---	32.606	---	---
	839	---	---	---	33.178	---	17.276	33.889	---	34.308	---	---
	840	---	---	---	39.725	---	10.881	25.909	---	31.2	---	---
	841	---	---	---	35.246	---	20.354	27.418	---	23.734	---	---
	842	---	---	---	44.46	---	23.553	28.313	---	24.379	---	---
	843	---	---	---	44.14	---	19.782	31.251	---	39.196	---	---
	844	---	---	---	37.132	---	24.514	44.949	---	22.774	---	---
	845	---	---	---	23.784	---	13.747	42.748	---	21.762	---	---
	846	---	---	---	13.023	---	10.903	27.151	---	27.653	---	---
	847	---	---	---	24.119	---	30.888	29.453	---	28.43	---	---
	848	---	---	---	33.005	---	15.419	30.632	---	30.399	---	---
	849	---	---	---	35.347	---	31.123	35.986	---	23.261	---	---
	850	---	---	---	39.844	---	26.584	35.868	---	33.131	---	---
	851	---	---	---	45.232	---	18.117	47.239	---	31.813	---	---
	852	---	---	---	36.966	---	18.798	54.95	---	30.664	---	---
	853	---	---	---	25.795	---	34.982	26.448	---	32.606	---	---
	854	---	---	---	36.481	---	47.044	34.676	---	34.863	---	---
	855	---	---	---	41.878	---	27.918	16.525	---	24.52	---	---
	856	---	---	---	38.995	---	27.865	21.669	---	29.909	---	---
	857	---	---	---	30.728	---	37.616	24.567	---	17.775	---	---
	858	---	---	---	26.601	---	34.056	25.189	---	22.698	---	---
	859	---	---	---	15.481	---	32.734	9.464	---	19.582	---	---
	860	---	---	---	18.138	---	28.976	16.357	---	18.071	---	---
	861	---	---	---	15.927	---	25.133	19.117	---	17.414	---	---
	862	---	---	---	23.213	---	28.511	23.931	---	17.414	---	---
	863	---	---	---	20.521	---	20.934	26.216	---	17.246	---	---
	864	---	---	---	15.381	---	28.672	14.966	---	20.711	---	---
	865	---	---	---	29.86	---	24.38	20.063	---	22.17	---	---
	866	---	---	---	12.347	---	19.758	18.206	---	24.47	---	---
	867	---	---	---	23.59	---	14.942	24.685	---	12.165	---	---
	868	---	---	---	23.673	---	19.708	25.111	---	10.633	---	---
	869	---	---	---	17.856	---	10.59	11.066	---	20.433	---	---
	870	---	---	---	45.789	---	23.335	17.265	---	22.018	---	---
	871	---	---	---	52.954	---	19.226	34.702	---	20.285	---	---
	872	---	---	---	48.116	---	23.89	42.273	---	---	---	---
	873	---	---	---	49.727	---	27.829	34.676	---	---	---	---
	874	---	---	---	46.069	---	28.816	37.197	---	---	---	---
	875	---	---	---	48.518	---	23.694	44.366	---	---	---	---
	876	---	---	---	46.112	---	---	19.491	---	---	---	---
	877	---	---	---	49.911	---	---	12.386	---	---	---	---
	878	---	---	---	47.671	---	---	46.16	---	---	---	---
	879	---	---	---	36.276	---	---	35.148	---	---	---	---
	880	---	---	---	19.199	---	---	28.216	---	---	---	---
	881	---	---	---	32.201	---	---	18.524	---	---	---	---
	882	---	---	---	17.478	---	---	18.164	---	---	---	---
	883	---	---	---	19.697	---	---	17.98	---	---	---	---
	884	---	---	---	11.542	---	---	26.806	---	---	---	---
	885	---	---	---	14.139	---	---	26.471	---	---	---	---
	886	---	---	---	18.775	---	---	22.207	---	---	---	---
	887	---	---	---	18.28	---	---	10.935	---	---	---	---
	888	---	---	---	12.613	---	---	13.609	---	---	---	---
	889	---	---	---	22.943	---	---	25.192	---	---	---	---
	890	---	---	---	17.537	---	---	15.301	---	---	---	---
	891	---	---	---	12.485	---	---	18.931	---	---	---	---
	892	---	---	---	10.93	---	---	17.596	---	---	---	---
	893	---	---	---	12.4	---	---	17.419	---	---	---	---
	894	---	---	---	---	---	---	20.092	---	---	---	---
	895	---	---	---	---	---	---	19.939	---	---	---	---
	896	---	---	---	---	---	---	16.406	---	---	---	---
	897	---	---	---	---	---	---	32.424	---	---	---	---
	898	---	---	---	---	---	---	32.249	---	---	---	---
	899	---	---	---	---	---	---	30.253	---	---	---	---
	900	---	---	---	---	---	---	41.475	---	---	---	---
	901	---	---	---	---	---	---	23.582	---	---	---	---
	902	---	---	---	---	---	---	33.803	---	---	---	---
	903	---	---	---	---	---	---	25.618	---	---	---	---
	904	---	---	---	---	---	---	35.193	---	---	---	---
	905	---	---	---	---	---	---	29.287	---	---	---	---
	906	---	---	---	---	---	---	40.784	---	---	---	---
	907	---	---	---	---	---	---	36.622	---	---	---	---
	908	---	---	---	---	---	---	40.174	---	---	---	---
	909	---	---	---	---	---	---	30.107	---	---	---	---
	910	---	---	---	---	---	---	32.718	---	---	---	---
	911	---	---	---	---	---	---	39.954	---	---	---	---
	912	---	---	---	---	---	---	22.207	---	---	---	---
	913	---	---	---	---	---	---	44.175	---	---	---	---
	914	---	---	---	---	---	---	41.421	---	---	---	---
	915	---	---	---	---	---	---	37.813	---	---	---	---
	916	---	---	---	---	---	---	42.401	---	---	---	---
	917	---	---	---	---	---	---	22.981	---	---	---	---
	918	---	---	---	---	---	---	13.676	---	---	---	---
	919	---	---	---	---	---	---	31.862	---	---	---	---
	920	---	---	---	---	---	---	25.758	---	---	---	---
	921	---	---	---	---	---	---	31.752	---	---	---	---
	922	---	---	---	---	---	---	29.829	---	---	---	---
	923	---	---	---	---	---	---	44.48	---	---	---	---
	924	---	---	---	---	---	---	29.529	---	---	---	---
	925	---	---	---	---	---	---	35.626	---	---	---	---
	926	---	---	---	---	---	---	31.951	---	---	---	---
	927	---	---	---	---	---	---	24.52	---	---	---	---
	928	---	---	---	---	---	---	26.637	---	---	---	---
	929	---	---	---	---	---	---	23.753	---	---	---	---
	930	---	---	---	---	---	---	31.538	---	---	---	---
	931	---	---	---	---	---	---	28.538	---	---	---	---
	932	---	---	---	---	---	---	38.616	---	---	---	---
	933	---	---	---	---	---	---	33.803	---	---	---	---
	934	---	---	---	---	---	---	41.638	---	---	---	---
	935	---	---	---	---	---	---	29.753	---	---	---	---
	936	---	---	---	---	---	---	30.932	---	---	---	---
	937	---	---	---	---	---	---	28.892	---	---	---	---
	938	---	---	---	---	---	---	42.144	---	---	---	---
	939	---	---	---	---	---	---	38.951	---	---	---	---
	940	---	---	---	---	---	---	37.233	---	---	---	---
	941	---	---	---	---	---	---	29.62	---	---	---	---
	942	---	---	---	---	---	---	31.081	---	---	---	---
	943	---	---	---	---	---	---	17.211	---	---	---	---
	944	---	---	---	---	---	---	15.508	---	---	---	---
	945	---	---	---	---	---	---	14.54	---	---	---	---
	946	---	---	---	---	---	---	22.258	---	---	---	---
	947	---	---	---	---	---	---	8.123	---	---	---	---
	948	---	---	---	---	---	---	17.393	---	---	---	---
	949	---	---	---	---	---	---	21.308	---	---	---	---
	950	---	---	---	---	---	---	25.772	---	---	---	---
	951	---	---	---	---	---	---	19.371	---	---	---	---
	952	---	---	---	---	---	---	28.391	---	---	---	---
	953	---	---	---	---	---	---	16.399	---	---	---	---
	954	---	---	---	---	---	---	20.71	---	---	---	---
	955	---	---	---	---	---	---	13.41	---	---	---	---
	956	---	---	---	---	---	---	16.03	---	---	---	---
	957	---	---	---	---	---	---	9.723	---	---	---	---
	958	---	---	---	---	---	---	14.825	---	---	---	---
	959	---	---	---	---	---	---	16.56	---	---	---	---
	960	---	---	---	---	---	---	13.833	---	---	---	---
	961	---	---	---	---	---	---	11.581	---	---	---	---
	962	---	---	---	---	---	---	13.31	---	---	---	---
	963	---	---	---	---	---	---	22.516	---	---	---	---
	964	---	---	---	---	---	---	24.271	---	---	---	---
	965	---	---	---	---	---	---	31.123	---	---	---	---
	966	---	---	---	---	---	---	33.116	---	---	---	---
	967	---	---	---	---	---	---	32.487	---	---	---	---
	968	---	---	---	---	---	---	27.797	---	---	---	---
	969	---	---	---	---	---	---	32.493	---	---	---	---
	970	---	---	---	---	---	---	40.311	---	---	---	---
	971	---	---	---	---	---	---	38.395	---	---	---	---
	972	---	---	---	---	---	---	44.671	---	---	---	---
	973	---	---	---	---	---	---	46.075	---	---	---	---
	974	---	---	---	---	---	---	38.961	---	---	---	---
	975	---	---	---	---	---	---	41.055	---	---	---	---
	976	---	---	---	---	---	---	34.116	---	---	---	---
	977	---	---	---	---	---	---	32.11	---	---	---	---
	978	---	---	---	---	---	---	35.717	---	---	---	---
	979	---	---	---	---	---	---	33.554	---	---	---	---
	980	---	---	---	---	---	---	26.027	---	---	---	---
	981	---	---	---	---	---	---	36.981	---	---	---	---
	982	---	---	---	---	---	---	29.213	---	---	---	---
	983	---	---	---	---	---	---	40.959	---	---	---	---
	984	---	---	---	---	---	---	18.809	---	---	---	---
	985	---	---	---	---	---	---	30.236	---	---	---	---
	986	---	---	---	---	---	---	37.12	---	---	---	---
	987	---	---	---	---	---	---	39.651	---	---	---	---
	988	---	---	---	---	---	---	31.512	---	---	---	---
	989	---	---	---	---	---	---	40.09	---	---	---	---
	990	---	---	---	---	---	---	20.64	---	---	---	---
	991	---	---	---	---	---	---	37.284	---	---	---	---
	992	---	---	---	---	---	---	38.397	---	---	---	---
	993	---	---	---	---	---	---	37.084	---	---	---	---
	994	---	---	---	---	---	---	31.646	---	---	---	---
	995	---	---	---	---	---	---	27.788	---	---	---	---
	996	---	---	---	---	---	---	35.027	---	---	---	---
	997	---	---	---	---	---	---	23.579	---	---	---	---
	998	---	---	---	---	---	---	35.13	---	---	---	---
	999	---	---	---	---	---	---	27.457	---	---	---	---
	1000	---	---	---	---	---	---	21.928	---	---	---	---
	1001	---	---	---	---	---	---	28.113	---	---	---	---
	1002	---	---	---	---	---	---	19.381	---	---	---	---
	1003	---	---	---	---	---	---	19.446	---	---	---	---
	1004	---	---	---	---	---	---	20.772	---	---	---	---
	1005	---	---	---	---	---	---	16.727	---	---	---	---
	1006	---	---	---	---	---	---	19.543	---	---	---	---
	1007	---	---	---	---	---	---	23.715	---	---	---	---
	1008	---	---	---	---	---	---	14.442	---	---	---	---
	1009	---	---	---	---	---	---	14.442	---	---	---	---
	1010	---	---	---	---	---	---	16.102	---	---	---	---
	1011	---	---	---	---	---	---	19.217	---	---	---	---
	1012	---	---	---	---	---	---	20.421	---	---	---	---
	1013	---	---	---	---	---	---	12.269	---	---	---	---
	1014	---	---	---	---	---	---	20.353	---	---	---	---
	1015	---	---	---	---	---	---	19.359	---	---	---	---

## Sheet: Fig. 2b Magnetosome number
Figure 2b
	Parameter/ Cell	Number of Magnetosomes [cell-1]
		WT	DF3	DF3::mmsF	DF3::mamF	DF3::mmxF
	Median	40.5	36	34.5	39	36
	Mean	41.8011	35.6067	36.5119	38.3333	36.5467
	Stdv	14.0019	11.182	16.1764	10.1142	9.86982
	P value against WT	---	0.0005	---	---	---
	P value against DF3	---	---	0.1303	0.8506	0.5592
	1	12	14	12	15	16
	2	14	15	12	22	18
	3	16	15	14	22	22
	4	17	16	14	23	22
	5	19	17	14	26	23
	6	19	19	15	26	23
	7	20	19	16	26	23
	8	20	20	16	27	24
	9	21	21	17	28	24
	10	21	21	17	28	25
	11	21	21	18	30	25
	12	21	21	18	30	25
	13	22	22	18	30	27
	14	22	23	19	30	27
	15	23	24	19	30	27
	16	23	24	19	31	28
	17	23	25	20	31	29
	18	24	26	20	31	29
	19	24	27	20	32	29
	20	24	27	21	33	29
	21	24	28	22	34	30
	22	25	28	22	35	30
	23	25	29	23	35	30
	24	25	29	27	37	31
	25	26	29	27	37	31
	26	27	29	28	37	32
	27	27	30	29	38	32
	28	27	30	29	38	32
	29	28	30	29	39	33
	30	28	31	30	39	33
	31	28	31	30	39	33
	32	29	31	30	39	35
	33	29	31	30	40	35
	34	29	31	30	41	36
	35	29	32	31	42	36
	36	29	32	31	42	36
	37	30	33	33	43	36
	38	31	34	33	43	36
	39	32	34	33	44	37
	40	32	34	34	44	37
	41	32	34	34	45	37
	42	32	35	34	45	38
	43	32	35	35	45	38
	44	32	35	35	45	38
	45	32	36	35	45	38
	46	32	36	36	46	38
	47	33	36	38	46	39
	48	33	36	40	46	39
	49	33	36	40	47	40
	50	33	36	40	50	40
	51	33	37	40	51	41
	52	33	38	40	52	41
	53	33	38	41	52	41
	54	33	38	41	52	42
	55	34	38	41	54	43
	56	34	39	42	62	43
	57	34	39	43	65	44
	58	34	40	43	---	44
	59	34	40	44	---	44
	60	34	40	44	---	44
	61	34	40	44	---	45
	62	34	41	45	---	45
	63	34	41	46	---	46
	64	34	41	48	---	46
	65	35	42	48	---	47
	66	35	42	48	---	48
	67	35	42	49	---	49
	68	35	43	50	---	49
	69	35	43	50	---	50
	70	36	43	51	---	53
	71	36	44	53	---	54
	72	36	45	53	---	56
	73	36	45	54	---	57
	74	36	45	55	---	57
	75	36	46	58	---	61
	76	37	46	59	---	---
	77	37	47	59	---	---
	78	37	47	60	---	---
	79	37	48	64	---	---
	80	37	52	67	---	---
	81	37	54	70	---	---
	82	38	54	75	---	---
	83	38	54	76	---	---
	84	38	57	79	---	---
	85	39	57	---	---	---
	86	39	58	---	---	---
	87	40	59	---	---	---
	88	40	59	---	---	---
	89	40	59	---	---	---
	90	40	---	---	---	---
	91	40	---	---	---	---
	92	40	---	---	---	---
	93	40	---	---	---	---
	94	41	---	---	---	---
	95	41	---	---	---	---
	96	41	---	---	---	---
	97	41	---	---	---	---
	98	41	---	---	---	---
	99	41	---	---	---	---
	100	41	---	---	---	---
	101	41	---	---	---	---
	102	41	---	---	---	---
	103	42	---	---	---	---
	104	43	---	---	---	---
	105	43	---	---	---	---
	106	43	---	---	---	---
	107	43	---	---	---	---
	108	43	---	---	---	---
	109	44	---	---	---	---
	110	44	---	---	---	---
	111	44	---	---	---	---
	112	44	---	---	---	---
	113	44	---	---	---	---
	114	45	---	---	---	---
	115	45	---	---	---	---
	116	45	---	---	---	---
	117	45	---	---	---	---
	118	45	---	---	---	---
	119	46	---	---	---	---
	120	46	---	---	---	---
	121	46	---	---	---	---
	122	47	---	---	---	---
	123	47	---	---	---	---
	124	47	---	---	---	---
	125	47	---	---	---	---
	126	47	---	---	---	---
	127	48	---	---	---	---
	128	48	---	---	---	---
	129	48	---	---	---	---
	130	49	---	---	---	---
	131	49	---	---	---	---
	132	49	---	---	---	---
	133	50	---	---	---	---
	134	50	---	---	---	---
	135	50	---	---	---	---
	136	50	---	---	---	---
	137	50	---	---	---	---
	138	51	---	---	---	---
	139	51	---	---	---	---
	140	51	---	---	---	---
	141	51	---	---	---	---
	142	51	---	---	---	---
	143	52	---	---	---	---
	144	52	---	---	---	---
	145	52	---	---	---	---
	146	52	---	---	---	---
	147	52	---	---	---	---
	148	53	---	---	---	---
	149	53	---	---	---	---
	150	53	---	---	---	---
	151	53	---	---	---	---
	152	54	---	---	---	---
	153	54	---	---	---	---
	154	55	---	---	---	---
	155	55	---	---	---	---
	156	55	---	---	---	---
	157	55	---	---	---	---
	158	55	---	---	---	---
	159	56	---	---	---	---
	160	57	---	---	---	---
	161	57	---	---	---	---
	162	58	---	---	---	---
	163	59	---	---	---	---
	164	59	---	---	---	---
	165	60	---	---	---	---
	166	60	---	---	---	---
	167	61	---	---	---	---
	168	61	---	---	---	---
	169	61	---	---	---	---
	170	61	---	---	---	---
	171	62	---	---	---	---
	172	63	---	---	---	---
	173	63	---	---	---	---
	174	64	---	---	---	---
	175	66	---	---	---	---
	176	69	---	---	---	---
	177	69	---	---	---	---
	178	71	---	---	---	---
	179	71	---	---	---	---
	180	73	---	---	---	---
	181	74	---	---	---	---
	182	75	---	---	---	---
	183	75	---	---	---	---
	184	76	---	---	---	---
	185	76	---	---	---	---
	186	76	---	---	---	---

## Sheet: Fig. 2d Neighboranalysis
Figure 2d
	Parameter/ Cell	Fraction of particles without close-neighboring particles [%]
		WT	DmamF/mmsF	DmamF/mmxF	DmmsF/mmxF	DF3	DF3::mmsF	DF3::mamF	DF3::mmxF
	Median	16.55	27.5	29.55	38.7	62.1	18.7	37.9	60
	Mean	17.485	27.605	28.825	43.765	62.05	21.045	40.525	56.635
	Stdv	6.3456	8.8945	7.63654	15.5517	12.2434	9.77809	19.0626	14.1655
	P value against WT	---	0.000211848	1.02637e-05	2.38202e-07	1.1817e-14	---	---	---
	P value against DF3	---	---	---	---	---	7.22451e-14	2.42174e-06	0.203844
	1	13.9	6.9	37	50	69.2	22.7	58.3	63.4
	2	11.9	26.5	30	71.4	67.9	11.1	53.8	63.6
	3	11.5	36.8	27.3	61.9	75	22.2	42.9	68.4
	4	26.1	27.5	23.7	50	75.9	17.2	66.7	75.8
	5	29.8	37.5	36.8	62.5	58.6	27.6	83.3	47.8
	6	14.5	24.4	34.2	62.5	54.8	17.2	77.3	40
	7	11.9	28.6	19.5	60.7	89.5	10	50	65.4
	8	22.2	11.6	38.1	60.6	64.1	18.9	53.8	50.8
	9	16	25.6	25	51.4	35.9	27.5	57.7	53.8
	10	8.2	37	15.6	36.1	57.5	11.9	63	71.8
	11	17.1	31.3	32.6	35.1	60.9	18.6	55.2	60
	12	19.4	27.1	23.9	32.6	50	27.3	41.4	38.7
	13	18	27.5	38.3	41.3	63.3	13.6	50	82.8
	14	27	24.1	39.6	31.9	50	17.8	53.1	38.5
	15	23.3	27.8	26	19.1	64	56.3	28.1	47.8
	16	10	37.5	34.6	34	59.6	18.8	30.8	64.7
	17	12.1	17.5	16.4	25.9	50	24.5	56.4	67.4
	18	11.8	38.1	18.2	35.2	49.2	18	27.5	31.5
	19	25	39.1	29.1	26.3	68.8	21.6	70.7	40.5
	20	20	19.7	30.6	26.8	76.8	18.1	33.3	60
	21	---	---	---	---	---	---	44.4	---
	22	---	---	---	---	---	---	31.9	---
	23	---	---	---	---	---	---	25.5	---
	24	---	---	---	---	---	---	21.6	---
	25	---	---	---	---	---	---	26.4	---
	26	---	---	---	---	---	---	32.1	---
	27	---	---	---	---	---	---	46.4	---
	28	---	---	---	---	---	---	25	---
	29	---	---	---	---	---	---	27.6	---
	30	---	---	---	---	---	---	13.3	---
	31	---	---	---	---	---	---	50	---
	32	---	---	---	---	---	---	34.4	---
	33	---	---	---	---	---	---	65.6	---
	34	---	---	---	---	---	---	20	---
	35	---	---	---	---	---	---	19.4	---
	36	---	---	---	---	---	---	17.3	---
	37	---	---	---	---	---	---	9.9	---
	38	---	---	---	---	---	---	22.6	---
	39	---	---	---	---	---	---	16.5	---
	40	---	---	---	---	---	---	17.8	---

## Sheet: Fig. 2e Neighboranalysis
Figure 2e
	Number of close-neighboring particles	Frequency [%]
		WT	DmamF/mmsF	DmamF/mmxF	DmmsF/mmxF	DF3	DF3::mmsF	DF3::mamF	DF3::mmxF
	0	17.0273	27.4049	28.4753	39.0276	61.4679	21.464	34.2323	55.2009
	1	18.4384	20.2461	14.9103	9.72405	23.2798	11.5385	7.81508	19.3853
	2	40.3575	22.7069	25.5605	4.20499	8.25688	22.7047	5.94386	14.7754
	3	12.9821	16.3311	16.9283	4.86202	3.66972	18.2382	5.83379	6.50118
	4	7.61994	8.38926	9.19283	7.49014	1.83486	15.5087	6.82444	2.83688
	5	2.63405	3.24385	4.26009	9.32983	1.26147	7.94045	7.31976	0.827423
	6	0.940734	1.34228	0.560538	6.04468	0.229358	2.35732	5.2284	0.472813
	7	0	0.33557	0	4.3364	0	0.248139	5.83379	0
	8	0	0	0.112108	4.20499	0	0	5.61365	0
	9	0	0	0	4.3364	0	0	4.23775	0
	10	0	0	0	3.28515	0	0	4.01761	0
	11	0	0	0	1.97109	0	0	2.75179	0
	12	0	0	0	0.919842	0	0	2.1464	0
	13	0	0	0	0.262812	0	0	1.04568	0
	14	0	0	0	0	0	0	0.38525	0
	15	0	0	0	0	0	0	0.165107	0
	16	0	0	0	0	0	0	0.38525	0
	17	0	0	0	0	0	0	0.110072	0
	18	0	0	0	0	0	0	0.110072	0
	single cell data
	Parameter/ Cell	Average number of close-neighboring particles [particle-1 cell-1]
		WT		DmamF/mmsF		DmamF/mmxF		DmmsF/mmxF		DF3		DF3::mmsF		DF3::mamF		DF3::mmxF
		Mean	Stdv	Mean	Stdv	Mean	Stdv	Mean	Stdv	Mean	Stdv	Mean	Stdv	Mean	Stdv	Mean	Stdv
	Median	1.71071		1.75272		1.86842		2.55314		0.592166		2.31494		2.41701		0.850532
	Mean	1.77864		1.75561		1.75404		2.64701		0.6324		2.29762		2.98861		0.831478
	Stdv	1.29358		1.55448		1.5158		3.47934		1.07372		1.6877		3.97263		1.20412
	1	1.55556	0.772545	1.70833	1.59732	1.78947	1.31843	3.2766	3.13259	0.653846	1.0643	2.69767	1.59665	6.2069	6.03138	0.829268	1.33982
	2	2.2381	1.22593	1.72093	0.854277	1.375	1.36249	0.571429	1.02817	0.105263	0.311012	1.68182	1.23463	1.5	2.06351	0.454545	0.663134
	3	1.78846	1.09072	2.17544	1.5483	2.01818	1.38097	0.666667	1.0495	0.512821	0.823081	2.2069	1.65571	2.97436	2.65059	0.473684	0.76182
	4	1.95652	1.47507	1.76471	1.41547	1.27273	0.944482	4.80702	4.05515	0.408163	0.574397	2.54545	1.31988	0.454545	0.9625	0.30303	0.585494
	5	1.61702	1.37609	1.25	1.33333	2.47619	2.27648	4.16279	4.0879	0.521739	1.18332	2.66667	1.84637	1.6	1.95818	0.895522	1.04641
	6	2.36184	1.54212	2.31034	1.25651	1.76923	1.6875	2.38889	2.1014	0.565217	0.834058	2.30556	1.70863	4.61702	4.09429	1.57143	1.75375
	7	1.9322	1.04822	1.95349	1.7176	1.96364	1.23174	4.51852	3.68956	0.76	1.04119	2.32432	1.54657	6.51852	3.70847	0.538462	0.873612
	8	2.05556	1.92713	1.47619	1.13133	2	1.65369	1.81818	2.3429	0.428571	0.690066	1.90909	1.1916	0.222222	0.548319	0.881356	1.01853
	9	2.15	1.53987	1.18519	0.870352	1.56522	1.34416	4.51064	3.50696	0.375	0.604218	3.48148	2.00711	0.829268	1.61094	0.871795	1.0558
	10	2.10959	1.0483	1.74074	1.41668	1.98182	1.68315	2.31429	3.0848	1.25	1.6822	2.7	1.8838	3.19608	2.44965	0.307692	0.520822
	11	1.77143	1.1903	2.56061	1.87394	2.17778	1.55635	3.5	3.63811	0.76	1.20475	1.85714	1.00174	0.461538	0.518875	0.8	1.19024
	12	1.33333	0.792825	1.96429	1.99968	2.06452	1.66813	0.571429	0.646206	0.344828	0.669534	2.59259	1.71552	1.96429	2.09731	1.58065	1.77919
	13	1.60656	0.987905	1.36842	1.30324	1.47826	1.11034	1.42857	2.1157	1.21311	1.63416	2.55102	2.17046	3.07547	2.58583	0.206897	0.491304
	14	1.36508	0.97222	1.825	1.69293	2.09091	1.69566	1.25	1.91675	0.9	1.44648	1.65517	1.34366	2.375	2.01206	1.07692	0.983672
	15	1.4	0.932183	1.3	1.26491	1.2766	1.15537	1.2381	1.75798	0.820513	0.720811	1.72414	1.06558	5.7	3.25889	1.04348	1.26053
	16	1.65	0.83359	1.64706	1.46729	1.26667	1.04826	0.969697	1.59069	0.62069	0.862463	1.125	1.59287	4.51786	3.63314	0.470588	0.706476
	17	1.57576	0.830298	1.21739	1.13359	1.57895	1.58765	2.71739	2.71345	0.839286	0.986763	3.1	1.8979	0.5	0.6742	0.456522	0.80847
	18	2.06061	1.36792	1.90244	1.30009	1.94737	1.73902	3.05405	2.58141	0.571429	1.13622	2.07843	1.48112	1.15385	1.48842	1.51852	1.34221
	19	1.41667	0.996422	2	1.91766	1.95122	1.3029	3.97872	3.70364	0.384615	0.637302	2.08333	1.68641	1.53846	2.00461	1.2381	1.20587
	20	1.62857	1.1137	2.04167	2.03123	1.03704	1.01835	5.19718	4.37401	0.612903	0.760588	2.66667	1.49328	4.7	4.10253	1.11111	1.6268
	21	---	---	---	---	---	---	---	---	---	---	---	---	3.66667	3.24738	---	---
	22	---	---	---	---	---	---	---	---	---	---	---	---	4.76471	3.66927	---	---
	23	---	---	---	---	---	---	---	---	---	---	---	---	6.46914	4.05304	---	---
	24	---	---	---	---	---	---	---	---	---	---	---	---	0.533333	0.833809	---	---
	25	---	---	---	---	---	---	---	---	---	---	---	---	1.28571	1.48989	---	---
	26	---	---	---	---	---	---	---	---	---	---	---	---	0.46875	0.796196	---	---
	27	---	---	---	---	---	---	---	---	---	---	---	---	3.5	4.06515	---	---
	28	---	---	---	---	---	---	---	---	---	---	---	---	2.31111	2.58336	---	---
	29	---	---	---	---	---	---	---	---	---	---	---	---	5.47761	3.87438	---	---
	30	---	---	---	---	---	---	---	---	---	---	---	---	4.8642	3.53112	---	---
	31	---	---	---	---	---	---	---	---	---	---	---	---	5.34667	3.69255	---	---
	32	---	---	---	---	---	---	---	---	---	---	---	---	2.45902	2.17235	---	---
	33	---	---	---	---	---	---	---	---	---	---	---	---	6.56923	4.68031	---	---
	34	---	---	---	---	---	---	---	---	---	---	---	---	6.7037	4.42562	---	---
	35	---	---	---	---	---	---	---	---	---	---	---	---	4.54717	4.11174	---	---
	36	---	---	---	---	---	---	---	---	---	---	---	---	1.55172	2.11434	---	---
	37	---	---	---	---	---	---	---	---	---	---	---	---	0.740741	1.12976	---	---
	38	---	---	---	---	---	---	---	---	---	---	---	---	2	2.15473	---	---
	39	---	---	---	---	---	---	---	---	---	---	---	---	0.564103	0.717997	---	---
	40	---	---	---	---	---	---	---	---	---	---	---	---	1.61538	2.29916	---	---

## Sheet: Fig. 2f Magnetotaxis
Figure 2f
	Parameter	Swim halo aspect ratio (NS/W E)
		WT	DmamF/mmsF	DmamF/mmxF	DmmsF/mmxF	DF3	DF3::mmsF	DF3::mamF	DF3::mmxF
	Median	5.37155	1.68844	2.30015	0.958748	0.922468	1.29461	0.98941	5.33607
	Mean	5.13928	1.63553	2.26673	0.93423	0.918144	0.99559	1.26795	5.33607
	Stdv	0.660146	0.213203	0.178609	0.0827279	0.0152159	0.0217517	0.16897	0.887583
	P value against WT	---	0.001	0.0019	0.0004	0.0004	0.7891	0.0004	0.0006
	P value against DF3	0.0004	0.0044	0.0002	0.7503	---	0.0025	0.0058	0.0221
	Replicate 1	5.6519	1.81729	2.42627	1.00193	0.922468	5.96369	1.01976	1.29461
	Replicate 2	5.37155	1.40085	2.30015	0.958748	0.93073	4.70845	0.98941	1.08723
	Replicate 3	4.39439	1.68844	2.07377	0.842014	0.901235	---	0.977597	1.422
