# Supplementary material for: MamF-like proteins are distant Tic20 homologs involved in organelle assembly in bacteria
Source: Nat Commun. 2024 Dec 9;15:10657. doi: 10.1038/s41467-024-55121-0 (PMC11628618; doi:10.1038/s41467-024-55121-0)
Supplement: Supplementary file 6 — Supplementary Data 4 [file 41467_2024_55121_MOESM6_ESM.xlsx]

## Sheet: Explanation - summary
Proteomic analysis of magnetosome membrane fractions from M. gryphiswaldense WT and DF3
sample identifiers
WT_1
WT_2
WT_3
DF3_1
DF3_2
DF3_3
protein digestion			FASP digest
LC-MS/MS			samples were measured using a 180 min non linear gradient
			QExactive
Database search			MaxQuant was used for database search
			used databases
data analysis
MaxQuant v. 1.6.3.4 was used for Database search
The LFQ (label free quantification) value is a generic, intensity based and normalized value generated by the MaxLFQ algorithm implemented into MaxQuant which is used for relative quantification within a dataset.
for details referring to the LFQ value see Cox et al. (2014) Mol. Cell. Proteomics 13, pp2513-26
Perseus v. 1.6.2.2 was used for data processing
only human proteins were used for statistical analysis
only proteins which were identified and quantified in three biological replicates where used for the statistical analysis
the statistical analysis was perfomed by using the R script for SAM (Significance Analysis of Microarrays) analysis
	Tusher et al. PNAS 2001 98: 5116-5121

## Sheet: Significantly changed proteins
Figure 3d
		Locus tag	Protein name	SignalP prediction	SignalP prediction likelihood	N: Peptides	N: Razor + unique peptides	N: Unique peptides	N: Sequence coverage [%]	N: Unique + razor sequence coverage [%]	N: Unique sequence coverage [%]	N: Mol. weight [kDa]	N: Q-value	N: Score	N: Intensity	N: MS/MS count	WT_01	WT_02	WT_03	DF3_01	DF3_02	DF3_03	Mean WT	Mean DF3	STDV WT	STDV DF3	log2-fold change	fold change	p-value	-log10(p-value)
	Depleted in DF3	MSR1_03210	magnetosome membrane protein MamD	TAT(Tat/SPI)	0.488036	18	18	17	72	72	72	30.227	0	323.31	126630000000	676	34.2529	34.0155	31.5862	27.6836	27.1412	25.8643	33.2849	26.8964	1.47587	0.934035	-6.3885	-83.778	0.00317823	2.49781
		MSR1_03370	magnetosome membrane protein MamJ	OTHER	0.948978	16	16	16	54.7	54.7	54.7	44.316	0	323.31	61181000000	254	32.9985	33.2522	32.0726	28.003	27.8762	26.1087	32.7744	27.3293	0.620901	1.05897	-5.44513	-43.5661	0.00154361	2.81146
		MSR1_02700	magnetosome mebrane specific protein 5	SP(Sec/SPI)	0.516943	9	9	9	72.1	72.1	72.1	19.098	0	188.03	17365000000	96	31.176	31.3129	27.7084	26.5689	27.0402	25.8106	30.0658	26.4732	2.04269	0.620357	-3.59253	-12.0631	0.0434708	1.3618
		MSR1_03900	hypothetical protein	OTHER	0.989966	12	12	12	41.7	41.7	41.7	35.775	0	110.33	481040000	33	26.0195	25.7968	25.3841	22.2498	22.1966	22.3468	25.7335	22.2644	0.3224	0.0761569	-3.46907	-11.0737	5.43313e-05	4.26495
		MSR1_03460	magnetosome membrane protein MamR	OTHER	0.624778	5	5	5	78.5	78.5	78.5	8.7593	0	323.31	13395000000	126	30.6257	30.2929	29.1459	28.1333	27.4273	24.9143	30.0215	26.825	0.776335	1.69192	-3.19653	-9.16753	0.0409735	1.3875
		MSR1_03880	magnetosome membrane protein MamY	OTHER	0.994693	14	14	14	60.9	60.9	60.9	40.895	0	323.31	7543700000	155	29.5733	29.7964	29.339	27.501	27.4348	26.0208	29.5696	26.9855	0.228723	0.836139	-2.58403	-5.99614	0.00668369	2.17498
		MSR1_25210	hypothetical protein	OTHER	0.997385	16	16	16	50.9	50.9	50.9	32.396	0	155.4	877590000	48	26.6802	25.8858	26.4743	24.5601	24.6206	24.3113	26.3468	24.4973	0.41227	0.163925	-1.84943	-3.60359	0.00195153	2.70962
		MSR1_24280	lptD 1	OTHER	0.807118	10	10	10	16.4	16.4	16.4	85.648	0	68.292	126510000	24	23.5898	23.4459	23.6159	21.3898	21.2248	22.5664	23.5505	21.727	0.09155	0.731608	-1.82353	-3.53947	0.0128097	1.89246
		MSR1_04990	fepA	SP(Sec/SPI)	0.707647	26	26	26	46.6	46.6	46.6	73.271	0	260.04	892330000	64	26.0545	26.4794	26.5202	24.0834	24.2641	25.4262	26.3514	24.5912	0.257902	0.728725	-1.76013	-3.38729	0.0169054	1.77198
		MSR1_19590	OmpA family protein	SP(Sec/SPI)	0.973623	5	5	5	23.1	23.1	23.1	38.615	0	40.4	168150000	14	24.0912	23.7803	23.5686	21.9919	21.6633	22.8689	23.8134	22.1747	0.262864	0.623241	-1.63867	-3.11378	0.0137392	1.86204
		MSR1_02670	ferrous iron uptake protein B1	OTHER	0.639429	22	22	22	41.6	41.6	41.6	76.374	0	323.31	3585000000	131	28.4441	28.5442	28.0253	27.2243	27.084	26.131	28.3379	26.8131	0.275279	0.594867	-1.52477	-2.8774	0.0157451	1.80285
	Enriched in DF3	MSR1_03220	magnetosome membrane protein MamC	OTHER	0.634172	8	8	8	61.6	61.6	61.6	12.424	0	323.31	270760000000	1191	33.0682	33.3948	33.2372	35.0845	34.869	34.2605	33.2334	34.738	0.163333	0.427334	1.5046	2.83746	0.00469232	2.32861
		MSR1_01380	waaA	OTHER	0.926131	10	10	10	28.7	28.7	28.7	46.062	0	68.973	167590000	25	22.8243	23.0997	22.4475	24.9405	24.7785	23.406	22.7905	24.375	0.327411	0.843079	1.5845	2.99904	0.0386112	1.41329
		MSR1_03040	magnetosome membrane protein MamW	OTHER	0.982749	6	6	6	32.6	32.6	32.6	15.088	0	60.747	4817600000	36	27.7164	27.4971	27.4249	29.4312	29.1703	28.8142	27.5461	29.1386	0.15181	0.309722	1.59243	3.01558	0.00132614	2.87741
		MSR1_30910	arnC 1	OTHER	0.989035	14	14	14	65.4	65.4	65.4	26.116	0	323.31	14332000000	223	29.4725	29.236	28.4942	31.0122	30.9688	30.0065	29.0676	30.6625	0.510436	0.568527	1.59493	3.02081	0.0224442	1.6489
		MSR1_03870	magnetosome membrane protein MamX	SP(Sec/SPI)	0.82418	2	2	2	11.4	11.4	11.4	26.572	0	22.295	6295900000	19	28.3689	28.3962	26.8959	29.774	29.7853	28.9068	27.887	29.4887	0.858426	0.503972	1.6017	3.03501	0.0494654	1.3057
		MSR1_09810	dxs	OTHER	0.967991	26	26	26	45.5	45.5	45.5	67.987	0	280.77	6977000000	164	28.374	27.8605	27.3143	29.6469	29.8215	29.3778	27.8496	29.6154	0.529934	0.223521	1.7658	3.40063	0.00601483	2.22078
		MSR1_28740	mucD 2	SP(Sec/SPI)	0.967365	16	16	16	46	46	46	48.975	0	151.43	438660000	36	24.1342	24.1231	22.9094	25.421	25.2419	25.8101	23.7222	25.491	0.703956	0.290496	1.76877	3.40763	0.0158264	1.80062
		MSR1_07090	translocation protein TolB	SP(Sec/SPI)	0.992219	24	24	24	68.3	68.3	68.3	49.965	0	223.45	1515000000	97	25.5651	25.4819	25.7004	27.7645	27.6261	27.1986	25.5825	27.5297	0.11028	0.295001	1.94727	3.85643	0.000430811	3.36571
		MSR1_04550	potF	SP(Sec/SPI)	0.995061	10	10	10	33	33	33	39.678	0	72.515	562070000	22	24.5851	24.6597	23.1104	26.2317	26.3726	25.6629	24.1184	26.0891	0.87375	0.375735	1.97067	3.91949	0.0229877	1.6385
		MSR1_28150	Bacterial extracellular solute-binding proteins,family 3	SP(Sec/SPI)	0.990782	8	8	8	41.4	41.4	41.4	27.534	0	73.607	411440000	35	24.1352	24.2693	22.8137	26.3723	26.0264	24.8005	23.7394	25.7331	0.804479	0.825937	1.99367	3.98248	0.0401407	1.39641
		MSR1_38890	ydjP	SP(Sec/SPI)	0.996909	4	4	4	16.5	16.5	16.5	31.125	0	46.24	132890000	16	22.0654	22.0942	22.2042	25.1335	24.2939	22.967	22.1213	24.1315	0.0732517	1.09235	2.0102	4.02838	0.0335262	1.47462
		MSR1_24360	hypothetical protein	OTHER	0.901748	3	3	3	35.7	35.7	35.7	11.687	0	32.694	696320000	13	24.399	24.6074	24.1413	26.614	27.0367	25.7689	24.3826	26.4732	0.233484	0.645521	2.09063	4.25935	0.00619071	2.20826
		MSR1_35590	ssuA 1	SP(Sec/SPI)	0.880778	16	16	16	55.5	55.5	55.5	34.862	0	151.14	555870000	49	24.07	24.3478	22.9871	26.0072	26.1626	26.0002	23.8016	26.0567	0.718952	0.0918077	2.25503	4.77345	0.0057344	2.24151
		MSR1_32300	hypothetical protein	SP(Sec/SPI)	0.992182	21	21	21	63.7	63.7	63.7	49.922	0	230.75	837840000	72	24.0214	23.7214	25.0148	26.7457	26.2225	26.9608	24.2525	26.643	0.67697	0.379713	2.39047	5.24327	0.00594812	2.22562
		MSR1_23340	SCP-2 sterol transfer family protein	OTHER	0.797063	6	6	6	43.8	43.8	43.8	24.55	0	58.011	319710000	24	23.2694	22.8635	22.9711	26.556	26.0612	23.8281	23.0347	25.4818	0.210284	1.45333	2.4471	5.45319	0.0447266	1.34943
		MSR1_19470	hypothetical protein	OTHER	0.937473	6	6	6	41.3	41.3	41.3	11.399	0	181.64	8997200000	40	27.3067	27.7544	27.929	30.3076	30.2823	30.0419	27.6634	30.2106	0.320982	0.146645	2.54723	5.84512	0.000235457	3.62809
		MSR1_35400	Membrane fusogenic activity	OTHER	0.867498	9	9	9	81.2	81.2	81.2	9.3837	0	183.43	4600700000	80	26.983	26.1086	26.0952	29.785	29.4324	27.7419	26.3956	28.9864	0.508747	1.09212	2.59083	6.02447	0.020392	1.69054
		MSR1_10810	mdtA 2	SP(Sec/SPI)	0.411121	20	20	20	73.7	73.7	73.7	37.351	0	323.31	10840000000	140	27.8985	27.7873	27.3964	30.8619	30.5804	30.1921	27.6941	30.5448	0.263715	0.336316	2.85073	7.21367	0.000320593	3.49405
		MSR1_16710	hypothetical protein	OTHER	0.732616	7	7	7	64.6	64.6	64.6	9.2539	0	67.415	4706200000	44	26.7292	26.6584	25.7875	29.3913	29.6362	29.2909	26.3917	29.4395	0.524449	0.177618	3.04777	8.26931	0.000675941	3.17009
		MSR1_29520	hypothetical protein	OTHER	0.49793	5	5	5	43.8	43.8	43.8	20.798	0	58.939	820940000	29	24.034	24.2012	23.1503	27.8294	26.8056	26.1374	23.7952	26.9241	0.564693	0.852205	3.12897	8.74808	0.00608215	2.21594
		MSR1_26880	Dna-J like membrane chaperone protein	OTHER	0.993604	6	6	6	32.5	32.5	32.5	16.968	0	83.034	3487800000	34	26.0698	25.6627	25.0642	29.6022	29.223	27.7336	25.5989	28.8529	0.505827	0.987739	3.25403	9.54029	0.00708631	2.14958
		MSR1_34640	ubiE 3	OTHER	0.994089	10	10	10	46.2	46.2	46.2	28.054	0	75.401	629960000	37	23.2373	22.3396	23.6736	26.672	26.6861	26.1171	23.0835	26.4917	0.680169	0.324519	3.40823	10.6165	0.00143426	2.84337
		MSR1_21580	dctP	SP(Sec/SPI)	0.998396	18	18	18	73.1	73.1	73.1	36.573	0	251.26	2750900000	88	25.4365	25.0081	23.4517	29.3942	29.1193	27.8157	24.6321	28.7764	1.04446	0.843268	4.1443	17.6831	0.00589627	2.22942
		MSR1_06590	Pectate lyase superfamily protein	TAT(Tat/SPI)	0.959429	13	13	13	35	35	35	50.989	0	134.17	634610000	27	22.3192	22.3983	21.2545	26.9621	26.7776	26.26	21.9907	26.6666	0.638765	0.363981	4.6759	25.5615	0.00038597	3.41345
		MSR1_01270	alkanesulfonate transporter substrate-binding subunit	LIPO(Sec/SPII)	0.52	8	8	8	34.8	34.8	34.8	37.624	0	55.965	206480000	17	19.4802	18.8637	20.0704	23.7498	24.3169	25.335	19.4714	24.4672	0.603398	0.803222	4.9958	31.907	0.000998704	3.00056
		MSR1_09970	sbp	SP(Sec/SPI)	0.563399	21	21	21	74.1	74.1	74.1	38.13	0	323.31	2456400000	64	23.647	24.0255	21.437	28.3958	28.7209	28.5192	23.0365	28.5453	1.39808	0.164114	5.5088	45.5317	0.00247264	2.60684

## Sheet: MAI-encoded proteins
Figure 3d
	Locus tag	Protein name	SignalP prediction	SignalP prediction likelihood	N: Peptides	N: Razor + unique peptides	N: Unique peptides	N: Sequence coverage [%]	N: Unique + razor sequence coverage [%]	N: Unique sequence coverage [%]	N: Mol. weight [kDa]	N: Q-value	N: Score	N: Intensity	N: MS/MS count	WT_01	WT_02	WT_03	DF3_01	DF3_02	DF3_03	Mean WT	Mean DF3	STDV WT	STDV DF3	log2-fold change	fold change	p-value	-log10(p-value)
	MSR1_02650	diguanylate cyclase	OTHER	0.983462	2	2	2	12.4	12.4	12.4	30.766	0	13.559	21071000	5	20.0713	20.398	20.8348	20.6076	20.6999	20.5679	20.4347	20.6251	0.383071	0.0677242	0.190433	1.14111	0.444254	0.352369
	MSR1_02670	ferrous iron uptake protein B1	OTHER	0.639429	22	22	22	41.6	41.6	41.6	76.374	0	323.31	3585000000	131	28.4441	28.5442	28.0253	27.2243	27.084	26.131	28.3379	26.8131	0.275279	0.594867	-1.52477	-2.8774	0.0157451	1.80285
	MSR1_02700	magnetosome mebrane specific protein 5	SP(Sec/SPI)	0.516943	9	9	9	72.1	72.1	72.1	19.098	0	188.03	17365000000	96	31.176	31.3129	27.7084	26.5689	27.0402	25.8106	30.0658	26.4732	2.04269	0.620357	-3.59253	-12.0631	0.0434708	1.3618
	MSR1_02710	hypothetical protein	OTHER	0.987281	6	6	6	22.9	22.9	22.9	33.422	0	36.39	59727000	10	21.5782	21.6254	23.3115	20.8532	20.7927	20.8429	22.1717	20.8296	0.987378	0.0323687	-1.3421	-2.5352	0.0782553	1.10649
	MSR1_02720	Protein kinase domain protein	OTHER	0.988484	14	14	14	44.7	44.7	44.7	42.423	0	122.36	507400000	33	25.4854	24.652	24.3341	24.6079	24.9396	25.5095	24.8238	25.019	0.594574	0.456014	0.195167	1.14486	0.67527	0.170523
	MSR1_02760	hypothetical protein	OTHER	0.902158	11	11	11	44.5	44.5	44.5	35.291	0	98.773	491550000	31	25.7482	25.3453	23.697	25.6688	25.6686	23.0991	24.9302	24.8122	1.08679	1.48356	-0.118	-1.08523	0.916862	0.0376959
	MSR1_03040	magnetosome membrane protein MamW	OTHER	0.982749	6	6	6	32.6	32.6	32.6	15.088	0	60.747	4817600000	36	27.7164	27.4971	27.4249	29.4312	29.1703	28.8142	27.5461	29.1386	0.15181	0.309722	1.59243	3.01558	0.00132614	2.87741
	MSR1_03120	pipB2	OTHER	0.853461	18	18	18	59.4	59.4	59.4	53.35	0	295.18	1473400000	60	23.4031	24.6222	25.2066	24.7667	24.3612	28.0846	24.4106	25.7375	0.920176	2.04274	1.32687	2.50857	0.362971	0.440128
	MSR1_03150	magnetosome mebrane specific protein 48	OTHER	0.926926	20	20	20	55.9	55.9	55.9	48.031	0	166.88	1268100000	65	26.9469	26.7107	24.8647	27.2721	27.1259	25.416	26.1741	26.6047	1.14011	1.03201	0.430567	1.34776	0.653073	0.185038
	MSR1_03160	magnetosome mebrane specific protein 36	OTHER	0.958036	14	14	14	61.6	61.6	61.6	28.404	0	115.35	335690000	42	25.5306	25.1332	20.5663	25.5114	25.9022	21.8101	23.7434	24.4079	2.75859	2.25823	0.664533	1.58506	0.762973	0.117491
	MSR1_03180	magnetosome mebrane specific protein 6	OTHER	0.676174	15	15	15	74.3	74.3	74.3	13.538	0	323.31	115770000000	418	33.8438	33.7173	30.8664	33.1562	33.218	30.8571	32.8092	32.4104	1.68367	1.34558	-0.398733	-1.31835	0.764683	0.116519
	MSR1_03210	magnetosome membrane protein MamD	TAT(Tat/SPI)	0.488036	18	18	17	72	72	72	30.227	0	323.31	126630000000	676	34.2529	34.0155	31.5862	27.6836	27.1412	25.8643	33.2849	26.8964	1.47587	0.934035	-6.3885	-83.778	0.00317823	2.49781
	MSR1_03220	magnetosome membrane protein MamC	OTHER	0.634172	8	8	8	61.6	61.6	61.6	12.424	0	323.31	270760000000	1191	33.0682	33.3948	33.2372	35.0845	34.869	34.2605	33.2334	34.738	0.163333	0.427334	1.5046	2.83746	0.00469232	2.32861
	MSR1_03330	hypothetical protein	OTHER	0.981841	10	10	10	26.3	26.3	26.3	46.148	0	75.755	265680000	37	24.7083	24.4538	23.5194	24.9882	24.987	23.02	24.2272	24.3317	0.626013	1.13599	0.104567	1.07517	0.895697	0.0478387
	MSR1_03340	magnetosome membrane protein MamH	OTHER	0.99421	10	10	10	23.2	23.2	23.2	45.969	0	177.03	10901000000	58	29.3165	29.2012	28.385	30.7195	30.6869	29.1493	28.9676	30.1852	0.507801	0.897293	1.21767	2.3257	0.110238	0.957668
	MSR1_03350	magnetosome membrane protein MamI	OTHER	0.980778	2	2	2	14.5	14.5	14.5	7.1554	0	15.576	2133400000	11	27.0804	27.3319	26.2326	27.9548	27.9707	27.1397	26.8816	27.6884	0.575974	0.475255	0.806767	1.74929	0.134629	0.87086
	MSR1_03360	magnetosome membrane protein MamE	OTHER	0.992349	36	36	35	60.1	60.1	60.1	78.035	0	323.31	571990000000	1975	35.1373	35.1484	32.8483	36.1813	36.248	34.336	34.378	35.5884	1.32477	1.08515	1.21043	2.31407	0.288025	0.54057
	MSR1_03370	magnetosome membrane protein MamJ	OTHER	0.948978	16	16	16	54.7	54.7	54.7	44.316	0	323.31	61181000000	254	32.9985	33.2522	32.0726	28.003	27.8762	26.1087	32.7744	27.3293	0.620901	1.05897	-5.44513	-43.5661	0.00154361	2.81146
	MSR1_03380	magnetosome membrane protein MamK	OTHER	0.990974	16	16	16	56.2	56.2	56.2	37.584	0	236.66	4121400000	79	28.1664	28.187	28.0978	28.2569	28.185	27.9511	28.1504	28.131	0.0467029	0.159892	-0.0194	1.01354	0.849976	0.0705933
	MSR1_03400	magnetosome membrane protein MamM	OTHER	0.925842	11	11	11	39.9	39.9	39.9	34.485	0	323.31	64088000000	570	32.1289	31.7101	30.6861	32.128	32.7129	31.4772	31.5084	32.106	0.742253	0.618143	0.597667	1.51327	0.344214	0.463171
	MSR1_03410	magnetosome membrane protein MamN	OTHER	0.994818	4	4	4	15.3	15.3	15.3	46.179	0	94.435	8451600000	33	29.2521	29.0955	28.1628	29.9809	30.0222	29.0077	28.8368	29.6703	0.588929	0.574171	0.833467	1.78196	0.154089	0.812229
	MSR1_03420	magnetosome membrane protein MamO	OTHER	0.988349	19	19	19	45.4	45.4	45.4	65.38	0	323.31	185440000000	1036	33.4505	33.0663	31.2778	34.5138	34.4435	32.8804	32.5982	33.9459	1.15952	0.923419	1.3477	2.54506	0.190426	0.720273
	MSR1_03430	magnetosome membrane protein MamP	OTHER	0.412457	12	12	12	44.1	44.1	44.1	28.359	0	323.31	34793000000	241	31.0916	30.8406	28.8164	32.0013	32.0639	30.2748	30.2495	31.4467	1.24746	1.01535	1.19713	2.29284	0.26685	0.573733
	MSR1_03440	magnetosome membrane protein MamA	OTHER	0.993788	23	23	23	77.4	77.4	77.4	24.012	0	323.31	1058300000000	1760	36.0705	35.9336	34.3093	37.0017	36.9824	35.9657	35.4378	36.6499	0.979704	0.592642	1.21213	2.3168	0.14064	0.85189
	MSR1_03450	magnetosome membrane protein MamQ	OTHER	0.992176	23	23	23	84.6	84.6	84.6	30.003	0	323.31	32402000000	321	31.0137	30.6579	26.7266	32.6505	32.675	29.0821	29.4661	31.4692	2.37911	2.06733	2.00313	4.0087	0.332774	0.477851
	MSR1_03460	magnetosome membrane protein MamR	OTHER	0.624778	5	5	5	78.5	78.5	78.5	8.7593	0	323.31	13395000000	126	30.6257	30.2929	29.1459	28.1333	27.4273	24.9143	30.0215	26.825	0.776335	1.69192	-3.19653	-9.16753	0.0409735	1.3875
	MSR1_03470	magnetosome membrane protein MamB	OTHER	0.715671	13	13	13	55.2	55.2	55.2	31.961	0	323.31	158360000000	407	33.5517	33.3586	32.2763	34.0935	34.233	33.0157	33.0622	33.7807	0.687423	0.6662	0.718533	1.64551	0.263426	0.579342
	MSR1_03480	magnetosome membrane protein MamS	OTHER	0.967521	10	10	10	47.8	47.8	47.8	18.714	0	209.98	35509000000	351	31.0762	30.885	28.6513	32.1222	31.8986	30.816	30.2042	31.6123	1.34822	0.698591	1.4081	2.65387	0.183511	0.736338
	MSR1_03490	magnetosome membrane protein MamT	OTHER	0.969885	8	8	8	44.8	44.8	44.8	18.883	0	323.31	23217000000	106	30.6933	30.5984	28.4886	31.7893	31.5076	30.1346	29.9268	31.1438	1.24639	0.885298	1.21707	2.32474	0.240022	0.619749
	MSR1_03500	magnetosome membrane protein MamU	OTHER	0.966202	10	10	10	48.8	48.8	48.8	26.877	0	75.095	310790000	19	22.5909	21.6733	22.1323	26.396	26.6611	23.0867	22.1322	25.3813	0.4588	1.99157	3.2491	9.50772	0.0511852	1.29086
	MSR1_03510	smc	OTHER	0.981954	11	11	11	35.1	35.1	35.1	43.511	0	91.853	153520000	16	21.0656	22.1438	22.4023	22.1442	21.6999	24.6816	21.8706	22.8419	0.709002	1.60864	0.971333	1.96065	0.392752	0.405882
	MSR1_03540	apxIB 1	OTHER	0.976324	17	17	17	27	27	27	80.302	0	147.08	582230000	49	24.7651	24.6536	25.7982	25.9554	25.7669	25.66	25.0723	25.7941	0.631115	0.149567	0.7218	1.64924	0.126172	0.899037
	MSR1_03590	hypothetical protein	OTHER	0.799269	2	2	2	29	29	29	6.9353	0	19.518	38057000000	110	31.7804	31.5666	30.686	31.7891	31.5883	29.4018	31.3443	30.9264	0.580069	1.32415	-0.417933	-1.33601	0.642856	0.191886
	MSR1_03860	magnetosome membrane protein MamZ	OTHER	0.979226	5	5	5	10.6	10.6	10.6	69.911	0	79.722	1866400000	24	26.8406	26.6826	25.4321	28.2191	28.1175	26.8018	26.3184	27.7128	0.771642	0.790583	1.39437	2.62873	0.0940972	1.02642
	MSR1_03870	magnetosome membrane protein MamX	SP(Sec/SPI)	0.82418	2	2	2	11.4	11.4	11.4	26.572	0	22.295	6295900000	19	28.3689	28.3962	26.8959	29.774	29.7853	28.9068	27.887	29.4887	0.858426	0.503972	1.6017	3.03501	0.0494654	1.3057
	MSR1_03880	magnetosome membrane protein MamY	OTHER	0.994693	14	14	14	60.9	60.9	60.9	40.895	0	323.31	7543700000	155	29.5733	29.7964	29.339	27.501	27.4348	26.0208	29.5696	26.9855	0.228723	0.836139	-2.58403	-5.99614	0.00668369	2.17498
	MSR1_03900	hypothetical protein	OTHER	0.989966	12	12	12	41.7	41.7	41.7	35.775	0	110.33	481040000	33	26.0195	25.7968	25.3841	22.2498	22.1966	22.3468	25.7335	22.2644	0.3224	0.0761569	-3.46907	-11.0737	5.43313e-05	4.26495
