# Supplementary material for: MamF-like proteins are distant Tic20 homologs involved in organelle assembly in bacteria
Source: Nat Commun. 2024 Dec 9;15:10657. doi: 10.1038/s41467-024-55121-0 (PMC11628618; doi:10.1038/s41467-024-55121-0)
Supplement: Supplementary file 7 — Supplementary Data 5 [file 41467_2024_55121_MOESM7_ESM.xlsx]

## Sheet: Fig. 5b Magnetite crystal size
Figure 5b
	Parameter/ Particle number	Magnetite crystal size [nm]
		DF3	DF3::mmsF	DF3::mmsF D34N, D36N, D37N, E38N	DF3::mmsF D34N, R35Q, D36N, D37N, E38N	DA13DmmxFDmms5DmamR	DA13DmmxFDmms5DmamR::mmsF
	Median	19.265	24.3615	23.952	23.823	13.947	14.715
	Mean	18.9276	23.9291	24.2477	23.9137	14.5634	15.4867
	Stdv	4.86431	7.74341	8.05326	7.84294	4.18574	4.63396
	P value against DF3	---	3.0084e-22	2.1889e-18	3.6882e-17	---	---
	P value against DF3::mmsF	---	---	0.88885	0.52109	---	---
	P value against DA13DmmxFDmms5DmamR	---	---	---	---	---	0.035906
	1	23.317	11.433	20.821	11.151	10.569	9.426
	2	13.331	19.697	17.608	16.68	18.662	13.276
	3	14.642	24.441	21.005	27.603	8.731	10.05
	4	16.695	28.796	22.618	16.606	10.876	16.576
	5	19.85	20.303	23.25	24.992	13.101	15.846
	6	13.589	30.438	36.204	17.12	17.886	17.344
	7	19.954	28.465	25.564	27.42	22.582	24.341
	8	23.094	31.486	31.708	19.731	12.013	14.715
	9	21.244	30.465	19.641	21.319	16.763	14.036
	10	10.879	26.654	27.018	27.472	13.051	14.552
	11	16.223	26.125	19.23	31.825	25.015	11.292
	12	20.424	29.491	28.204	28.426	10.354	10.89
	13	25.469	33.105	24.441	19.96	11.479	12.305
	14	16.745	36	24.994	18.037	10.011	13.259
	15	20.489	33.332	25.903	25.577	9.599	12.782
	16	14.689	28.133	35.967	35.197	7.695	19.984
	17	16.394	30.28	36.53	15.735	18.461	17.49
	18	24.187	36.163	38.085	24.319	11.332	35.217
	19	22.86	31.825	22.949	18.698	12.97	14.149
	20	9.948	32.33	26.173	34.031	11.674	17.372
	21	9.546	26.577	24.277	31.339	7.918	12.972
	22	14.42	26.776	31.013	27.71	13.843	21.712
	23	21.002	25.276	12.892	23.78	13.33	23.676
	24	12.749	22.865	22.504	31.718	13.536	19.713
	25	19.942	24.066	10.828	27.366	10.46	19.555
	26	19.699	25.303	16.458	26.538	13.441	12.306
	27	19.699	16.427	10.455	25.182	14.217	22.568
	28	22.609	23.834	16.358	19.322	17.937	18.907
	29	17.386	17.372	23.634	19.126	7.927	17.658
	30	21.073	23.528	12.909	22.022	14.413	18.493
	31	26.533	29.234	13.947	21.325	14.788	14.793
	32	18.005	23.084	15.74	21.97	21.226	25.397
	33	30.662	20.853	9.761	19.62	10.093	15.885
	34	24.715	13.079	24.973	14.275	19.455	22.976
	35	27.611	19.626	10.005	11.601	17.537	12.916
	36	20.611	8.852	16.213	13.994	13.136	13.414
	37	14.239	17.575	13.68	11.026	13.947	15.251
	38	11.953	11.244	20.533	10.998	31.186	17.908
	39	19.578	13.536	24.373	14.398	13.333	10.712
	40	20.051	19.226	9.308	8.175	13.259	21.423
	41	28.283	14.853	21.33	19.054	13.546	21.037
	42	18.791	14.693	23.952	11.601	12.519	18.845
	43	11.77	19.942	23.468	26.15	14.657	14.438
	44	10.951	25.038	19.524	20.146	12.736	15.902
	45	22.421	28.212	16.765	18.056	12.519	14.392
	46	22.856	24.102	22.372	24.768	13.153	15.779
	47	23.955	22.189	22.395	25.599	13.242	19.712
	48	21.874	20.92	28.32	23.01	12.305	20.073
	49	23.952	16.414	26.209	20.553	8.106	17.937
	50	23.942	21.685	26.663	28.165	15.572	13.196
	51	23.459	23.673	26.467	22.355	16.663	19.538
	52	25.171	26.739	34.134	26.207	6.998	16.794
	53	21.523	31.559	15.092	23.691	10.876	27.752
	54	23.049	28.661	24.362	17.193	7.75	10.864
	55	22.69	14.51	27.16	25.496	8.919	15.685
	56	17.196	32.332	26.427	23.642	20.128	16.408
	57	21.916	38.928	21.215	25.535	15.295	22.949
	58	15.694	35.469	28.335	18.56	14.438	14.488
	59	17.734	33.799	22.261	31.225	20.334	13.595
	60	20.349	17.432	32.753	26.033	11.958	11.471
	61	13.062	31.559	16.328	36.846	12.92	20.23
	62	20.842	27.652	29.386	26.947	14.357	20.054
	63	9.051	25.001	27.631	26.999	12.736	23.834
	64	15.615	30.318	27.894	15.325	11.211	13.864
	65	19.535	32.108	19.054	27.062	13.259	12.238
	66	17.5	23.9	20.89	34.913	15.041	9.497
	67	25.393	16.51	11.026	27.006	15.784	10.663
	68	23.036	23.031	20.219	47.642	16.646	14.186
	69	13.458	22.524	20.302	30.956	16.566	11.355
	70	18.023	25.696	15.148	35.813	16.973	9.497
	71	17.171	22.471	17.112	34.275	15.952	13.546
	72	13.234	23.213	20.618	26.793	13.589	21.022
	73	17.417	21.077	15.794	35.832	15.389	13.864
	74	18.15	18.662	20.567	35.238	15.765	13.125
	75	23.509	16.213	11.178	30.599	21.288	12.16
	76	21.065	13.369	7.488	21.291	24.249	15.148
	77	15.02	18.803	7.845	27.971	20.353	11.011
	78	22.202	17.937	23.425	38.648	11.945	17.762
	79	25.228	24.78	11.521	28.582	13.891	16.328
	80	25.91	18.489	22.314	28.456	18.023	15.323
	81	27.348	8.768	14.22	26.917	12.94	18.779
	82	27.772	16.936	20.082	24.249	15.854	24.203
	83	24.909	26.249	14.33	26.462	13.231	13.164
	84	19.895	19.697	16.694	20.677	30.307	23.905
	85	23.843	22.088	17.768	23.823	20.991	20.467
	86	24.95	21.902	16.942	11.676	21.523	20.467
	87	19.337	17.537	24.283	16.588	13.795	18.465
	88	16.343	23.701	12.871	18.712	24.955	17.054
	89	20.073	20.521	9.622	10.239	12.799	14.294
	90	14.078	25.961	26.665	26.159	15.4	21.764
	91	19.73	22.336	18.909	24.612	14.078	23.418
	92	13.595	20.282	27.472	30.733	14.305	19.459
	93	13.595	23.528	21.669	15.937	13.928	7.613
	94	20.467	23.528	25.972	26.228	19.455	15.265
	95	20.412	17.775	32.12	24.191	14.282	14.932
	96	16.606	26.368	22.512	26.487	14.877	24.422
	97	17.954	25.247	24.402	27.199	17.043	15.236
	98	17.856	26.203	39.247	36.405	26.696	12.16
	99	7.544	23.9	40.526	34.428	16.223	15.919
	100	17.147	21.902	38.983	38.648	13.096	15.743
	101	27.155	29.457	24.584	26.965	14.773	12.509
	102	19.347	18.493	22.079	37.691	21.631	12.435
	103	14.87	28.683	28.752	39.985	18.28	16.478
	104	18.346	25.763	35.883	34.451	14.501	20.301
	105	30.272	23.349	41.828	35.142	11.326	19.927
	106	24.887	29.134	27.238	32.108	9.229	24.814
	107	26.485	40.386	24.508	31.668	15.109	19.713
	108	30.92	31.542	31.642	23.551	17.887	8.165
	109	22.7	22.489	28.277	37.33	17.554	15.096
	110	16.893	22.524	29.013	33.078	16.796	20.482
	111	18.601	26.193	20.744	24.715	14.449	8.248
	112	16.058	26.193	33.246	26.401	15.381	12.141
	113	14.18	28.465	23.752	18.102	30.733	19.427
	114	17.887	26.249	22.765	25.597	16.058	22.131
	115	17.742	20.054	25.843	24.997	13.994	12.509
	116	14.932	19.697	20.128	11.151	14.501	13.079
	117	19.137	9.849	18.493	17.389	11.691	11.536
	118	21.84	28.573	21.149	20.623	11.536	11.091
	119	26.15	16.213	10.061	18.235	14.107	19.03
	120	19.471	11.958	19.446	11.433	19.353	12.638
	121	23.784	12.858	14.454	21.217	10.254	15.022
	122	21.368	16.35	18.763	8.338	17.705	13.929
	123	21.368	19.025	14.102	24.402	16.294	11.376
	124	16.414	18.852	21.215	21.564	22.872	14.919
	125	18.634	20.204	23.843	18.316	7.622	15.434
	126	27.562	23.9	20.667	16.342	9.243	11.875
	127	9.243	17.066	13.057	15.299	11.256	15.144
	128	15.366	23.59	21.513	21.079	15.794	15.952
	129	17.032	27.216	16.359	14.853	16.044	13.895
	130	23.078	27.752	11.72	22.949	18.316	23.585
	131	13.68	29.864	12.98	25.46	12.519	17.193
	132	16.35	26.974	18.712	26.691	13.074	24.317
	133	16.794	33.325	17.658	23.151	13.725	20.779
	134	16.05	42.665	17.606	23.691	12.555	11.615
	135	13.805	28.862	16.134	25.651	16.359	10.405
	136	18.853	30.77	8.462	29.75	9.229	13.741
	137	21.423	35.201	7.345	30.086	12.315	16.274
	138	22.842	39.371	13.074	17.726	17.074	10.322
	139	18.641	30.005	9.998	33.997	16.936	9.589
	140	21.392	32.944	19.532	30.015	13.864	13.16
	141	14.948	29.367	26.51	42.271	17.705	13.618
	142	23.168	27.59	19.312	29.074	17.571	9.807
	143	15.902	23.9	18.12	26.862	13.231	11.841
	144	18.343	25.635	22.118	30.289	15.572	18.968
	145	20.383	26.273	21.083	27.325	11.197	16.722
	146	16.936	21.812	19.31	31.106	8.954	22.495
	147	17.608	24.615	18	27.174	10.177	13.388
	148	22.765	11.892	16.003	30.25	9.902	16.15
	149	20.842	17.417	26.881	29.189	14.693	15.618
	150	11.958	19.995	26.512	28.495	18.379	11.14
	151	17.235	11.008	27.142	24.528	12.383	14.932
	152	18.578	15.593	29.724	25.458	13.864	25.706
	153	11.513	20.667	29.932	21.921	8.716	12.424
	154	15.968	10.9	28.073	19.535	8.001	11.593
	155	21.035	24.801	33.394	21.092	13.487	8.637
	156	25.425	15.168	23.43	20.69	19.327	11.008
	157	21.619	16.314	29.715	24.357	18.521	19.212
	158	25.706	12.519	32.629	22.773	10.381	23.427
	159	19.459	11.739	20.271	12.187	13.757	7.622
	160	21.18	27.19	32.154	23.85	14.118	12.4
	161	21.191	19.847	25.425	12.694	25.425	11.72
	162	24.322	20.991	23.409	20.146	8.267	18.019
	163	23.694	24.459	26.577	17.613	9.356	9.803
	164	23.409	23.478	39.157	16.936	24.075	12.074
	165	25.1	29.228	32.955	22.233	15.381	17.925
	166	23.992	31.291	29.428	11.795	14.034	10.629
	167	24.765	30.158	40.843	12.22	13.606	16.14
	168	26.831	28.898	41.203	25.171	16.314	11.625
	169	26.173	29.134	40.521	22.933	15.794	25.104
	170	26.003	36.009	42.628	24.902	14.143	12.345
	171	27.848	31.106	35.794	27.325	14.974	12.78
	172	28.903	33.95	31.867	25.358	17.171	14.257
	173	19.265	30.526	29.758	25.303	8.768	11.2
	174	24.591	28.862	41.129	23.753	12.507	9.229
	175	21.037	36.239	24.717	26.654	16.517	8.863
	176	9.803	32.587	41.722	26.868	13.805	14.715
	177	22.022	32.788	31.999	28.129	19.626	9.892
	178	9.955	27.25	37.988	27.057	13.536	22.815
	179	19.65	27.25	34.298	31.573	16.605	25.469
	180	24.631	22.117	28.371	25.78	11.536	21.564
	181	23.071	15.14	36.602	37.895	10.254	16.781
	182	22.216	10.318	43.147	27.232	15.458	11.601
	183	19.157	13.101	34.793	24.95	17.043	13.012
	184	24.038	19.455	36.564	23.186	12.359	8.433
	185	25.943	14.793	26.862	16.51	10.773	7.346
	186	11.471	11.536	25.43	19.772	11.355	13.874
	187	14.957	13.864	28.666	13.757	10.794	15.134
	188	13.153	25.015	34.332	23.582	17.35	18.235
	189	16.026	9.728	31.028	14.718	11.091	14.984
	190	18.776	11.691	31.847	27.571	9.955	16.173
	191	12.424	18.852	30.276	22.943	20.175	17.616
	192	14.024	12.16	21.03	20.178	11.945	19.922
	193	19.671	24.136	32.146	25.463	13.757	22.611
	194	11.413	27.048	30.247	21.149	8.157	18.316
	195	15.424	25.425	36.131	15.572	16.35	14.993
	196	18.077	23.135	26.033	20.548	24.459	12.327
	197	22.816	37.557	26.465	17.591	18.489	16.477
	198	12.073	30.963	26.995	13.895	7.69	24.599
	199	17.193	31.229	26.184	18.965	12.892	15.56
	200	10.381	36.438	18.141	13.536	12.305	12.638
	201	22.162	38.252	9.892	16.929	15.779	9.28
	202	8.675	34.332	19.433	18.652	19.226	10.736
	203	18.401	27.482	20.693	20.778	15.627	11.581
	204	14.413	27.568	24.274	22.894	12.067	12.613
	205	22.143	30.771	21.12	23.732	15.593	24.754
	206	20.89	30.346	14.376	27.247	18.712	14.431
	207	14.269	28.579	21.871	24.213	14.932	14.266
	208	18.079	27.536	22.998	28.819	15.854	14.162
	209	19.342	33.131	15.962	35	15.109	16.695
	210	23.99	19.724	20.611	35.017	13.369	11.053
	211	25.228	19.942	23.56	39.578	14.663	9.578
	212	14.567	19.59	15.431	17.512	13.051	25.171
	213	15.813	19.91	27.147	22.012	11.691	22.923
	214	15.618	19.327	18.143	27.377	16.213	10.635
	215	23.151	18.257	26.368	24.849	13.947	16.51
	216	24.419	15.951	28.711	34.134	11.309	19.585
	217	10.346	12.326	29.885	39.251	16.314	11.5
	218	19.025	11.964	19.544	16.007	12.683	24.031
	219	16.853	14.592	28.158	34.412	14.797	12.828
	220	19.351	16.866	16.744	30.67	21.382	13.798
	221	18.965	19.697	29.808	34.539	16.286	11.592
	222	10.815	20.128	14.834	28.736	16.141	15.02
	223	19.212	16.866	30.916	28.387	13.595	14.875
	224	15.568	33.212	28.606	31.496	12.454	10.884
	225	18.01	29.864	40.438	20.611	11.011	10.49
	226	19.607	25.109	31.796	16.099	9.172	12.238
	227	13.153	43.99	29.062	22.739	7.069	10.773
	228	23.61	27.962	26.631	25.774	6.4	11.945
	229	12.771	36.463	13.757	17.308	8.716	16.575
	230	20.021	30.219	22.865	20.98	15.381	15.822
	231	17.571	30.423	22.731	10.027	12.068	22.159
	232	12.485	36.178	26.677	14.305	11.13	15.265
	233	22.898	26.328	26.549	18.219	9.902	11.739
	234	22.183	27.739	19.398	15.854	10.557	15.002
	235	19.79	27.877	9.376	13.057	13.369	12.154
	236	16.099	28.713	15.189	11.433	13.652	15.343
	237	20.394	25.668	17.496	22.194	14.245	17.274
	238	24.286	33.149	22.111	18.231	9.644	9.071
	239	23.494	31.615	20.253	13.805	19.645	23.078
	240	21.764	31.229	16.973	21.163	12.555	20.418
	241	25.717	25.668	20.118	24.825	16.294	10.46
	242	9.426	32.718	18.003	25.181	12.187	19.943
	243	18.907	19.455	15.854	23.39	9.551	17.713
	244	12.972	29.676	13.472	21.886	11.976	12.851
	245	11.178	21.779	24.326	26.563	13.891	9.803
	246	18.138	13.051	32.084	35.566	11.695	13.074
	247	20.744	19.226	20.178	38.238	18.712	12.695
	248	16.286	26.621	26.621	16.068	14.434	12.782
	249	13.623	22.052	26.033	12.694	16.637	27.325
	250	18.257	11.714	34.948	18.486	11.433	13.869
	251	11.624	9.862	10.26	18.671	12.98	14.149
	252	22.911	26.705	39.153	19.089	11.77	13.453
	253	20.744	25.941	22.923	30.341	13.768	13.768
	254	21.8	23.478	17.864	35.666	11.413	13.101
	255	22.704	18.641	36.276	44.131	13.757	23.706
	256	12.187	11.892	24.529	20.305	8.106	10.381
	257	12.347	38.945	28.029	35.68	17.435	9.69
	258	19.322	30.509	30.628	42.31	19.41	12.254
	259	11.926	27.25	29.432	18.184	10.684	17.705
	260	23.61	36.039	32.223	43.872	12.013	18.509
	261	26.093	24.822	28.393	43.384	17.235	20.583
	262	21.844	20.927	26.824	24.973	15.779	10.741
	263	18.33	19.607	26.658	46.114	15.477	23.517
	264	13.644	19.288	18.843	37.442	14.592	27.462
	265	13.608	14.762	39.004	38.843	10.26	12.51
	266	19.178	27.894	35.113	42.615	16.864	10.348
	267	13.071	28.384	38.268	34.069	15.381	12.152
	268	23.763	24.849	37.369	22.131	11.211	19.415
	269	14.213	11.008	38.983	24.094	14.996	12.103
	270	16.4	21.637	17.206	15.154	7.072	11.614
	271	19.952	28.049	35.456	17.114	14.69	10.629
	272	15.016	24.663	39.365	8.603	17.978	9.822
	273	21.319	23.213	25.952	15.822	18.578	12.572
	274	12.359	26.68	28.335	19.472	8.521	11.113
	275	17.432	19.245	22.734	18.486	14.69	16.423
	276	15.927	37.553	18.28	8.487	12.689	10.46
	277	21.564	23.162	31.47	13.154	11.542	8.347
	278	19.847	30.353	24.015	16.068	17.282	9.865
	279	15.313	30.496	25.31	15.804	18.127	11.423
	280	16.154	31.791	24.499	17.554	15.902	16.884
	281	29.115	21.782	11.915	19.966	14.592	15.832
	282	25.84	23.606	14.47	17.076	12.305	20.137
	283	20.394	23.606	17.189	12.16	12.892	12.513
	284	15.016	27.289	14.287	15.854	12.73	18.691
	285	15.501	23.321	16.51	13.798	17.642	16.875
	286	23.468	39.394	15.34	23.401	14.536	15.027
	287	9.741	33.008	25.517	29.443	19.712	13.419
	288	22.888	28.536	27.943	23.213	10.9	13.91
	289	19.265	28.601	23.307	24.439	18.268	13.487
	290	11.197	26.665	22.257	16.9	18.775	9.15
	291	12.4	36.086	31.961	18.97	14.773	8.75
	292	23.918	22.016	24.004	27.528	12.383	12.902
	293	24.148	25.127	29.764	29.648	11.355	15.425
	294	20.985	27.61	31.094	33.208	13.843	10.891
	295	14.118	23.304	34.156	42.061	12.287	23.44
	296	17.417	22.052	37.982	28.587	13.453	9.975
	297	12.073	18.578	43.405	22.026	31.708	25.655
	298	11.928	16.794	36.334	18.98	15.727	13.625
	299	10.961	10.381	34.436	24.743	17.227	13.076
	300	14.166	11.695	36.312	22.884	13.231	17.999
	301	13.864	9.261	35.53	30.044	14.853	16.134
	302	23.741	13.757	29.807	24.213	22.196	15.424
	303	13.757	16.55	26.463	14.835	27.792	19.626
	304	13.757	20.763	14.467	12.82	---	13.877
	305	19.498	16.017	24.835	14.797	---	18.28
	306	14.614	18.141	36.58	11.192	---	14.903
	307	27.862	20.763	20.945	15.148	---	16.504
	308	22.084	34.878	30.423	10.381	---	7.708
	309	11.709	30.847	21.217	12.817	---	12.238
	310	12.516	28.875	18.056	15.794	---	16.456
	311	26.105	34.086	16.504	25.625	---	13.987
	312	13.323	33.799	21.782	27.057	---	12.318
	313	---	28.729	16.282	29.763	---	19.918
	314	---	28.784	14.793	---	---	12.384
	315	---	35.048	15.828	---	---	---
	316	---	15.836	19.65	---	---	---
	317	---	38.209	22.118	---	---	---
	318	---	31.48	---	---	---	---
	319	---	27.149	---	---	---	---
	320	---	24.148	---	---	---	---
	321	---	8.598	---	---	---	---
	322	---	11.638	---	---	---	---
	323	---	21.752	---	---	---	---
	324	---	11.739	---	---	---	---
	325	---	19.697	---	---	---	---
	326	---	16.534	---	---	---	---
	327	---	10.46	---	---	---	---
	328	---	8.025	---	---	---	---
	329	---	12.663	---	---	---	---
	330	---	19.79	---	---	---	---
	331	---	12.485	---	---	---	---
	332	---	9.128	---	---	---	---
	333	---	21.637	---	---	---	---
	334	---	15.968	---	---	---	---
	335	---	12.002	---	---	---	---
	336	---	19.156	---	---	---	---
	337	---	26.047	---	---	---	---
	338	---	28.916	---	---	---	---
	339	---	24.996	---	---	---	---
	340	---	19.543	---	---	---	---
	341	---	8.283	---	---	---	---
	342	---	19.942	---	---	---	---
	343	---	11.384	---	---	---	---
	344	---	13.419	---	---	---	---
	345	---	9.243	---	---	---	---
	346	---	15.836	---	---	---	---
	347	---	25.635	---	---	---	---
	348	---	26.353	---	---	---	---
	349	---	25.08	---	---	---	---
	350	---	25.635	---	---	---	---
	351	---	24.314	---	---	---	---
	352	---	26.665	---	---	---	---
	353	---	33.706	---	---	---	---
	354	---	34.924	---	---	---	---
	355	---	25.599	---	---	---	---
	356	---	29.635	---	---	---	---
	357	---	29.012	---	---	---	---
	358	---	27.216	---	---	---	---
	359	---	9.171	---	---	---	---
	360	---	24.237	---	---	---	---
	361	---	26.328	---	---	---	---
	362	---	33.674	---	---	---	---
	363	---	30.346	---	---	---	---
	364	---	36.184	---	---	---	---
	365	---	21.077	---	---	---	---
	366	---	18.852	---	---	---	---
	367	---	12.187	---	---	---	---
	368	---	20.763	---	---	---	---
	369	---	19.103	---	---	---	---
	370	---	14.773	---	---	---	---
	371	---	14.693	---	---	---	---
	372	---	13.627	---	---	---	---
	373	---	10.46	---	---	---	---
	374	---	15.323	---	---	---	---
	375	---	22.839	---	---	---	---
	376	---	14.793	---	---	---	---
	377	---	20.664	---	---	---	---
	378	---	16.314	---	---	---	---
	379	---	28.361	---	---	---	---
	380	---	22.856	---	---	---	---
	381	---	27.344	---	---	---	---
	382	---	24.35	---	---	---	---
	383	---	27.398	---	---	---	---
	384	---	24.717	---	---	---	---
	385	---	29.75	---	---	---	---
	386	---	38.675	---	---	---	---
	387	---	30.496	---	---	---	---
	388	---	40.906	---	---	---	---
	389	---	28.88	---	---	---	---
	390	---	27.255	---	---	---	---
	391	---	37.423	---	---	---	---
	392	---	18.493	---	---	---	---
	393	---	44.272	---	---	---	---
	394	---	28.538	---	---	---	---
	395	---	35.628	---	---	---	---
	396	---	23.478	---	---	---	---
	397	---	34.924	---	---	---	---
	398	---	11.739	---	---	---	---
	399	---	13.928	---	---	---	---
	400	---	16.35	---	---	---	---
	401	---	8.969	---	---	---	---
	402	---	24.373	---	---	---	---
	403	---	31.371	---	---	---	---
	404	---	10.215	---	---	---	---
	405	---	18.061	---	---	---	---
	406	---	25.496	---	---	---	---
	407	---	28.898	---	---	---	---
	408	---	23.123	---	---	---	---
	409	---	34.671	---	---	---	---
	410	---	28.752	---	---	---	---
	411	---	35.815	---	---	---	---
	412	---	27.917	---	---	---	---
	413	---	19.509	---	---	---	---
	414	---	8.106	---	---	---	---
	415	---	9.128	---	---	---	---
	416	---	31.936	---	---	---	---
	417	---	26.142	---	---	---	---
	418	---	22.022	---	---	---	---
	419	---	22.634	---	---	---	---
	420	---	19.65	---	---	---	---
	421	---	20.1	---	---	---	---
	422	---	23.789	---	---	---	---
	423	---	9.674	---	---	---	---
	424	---	15.902	---	---	---	---
	425	---	19.08	---	---	---	---
	426	---	11.044	---	---	---	---
	427	---	22.052	---	---	---	---
	428	---	12.4	---	---	---	---
	429	---	17.775	---	---	---	---
	430	---	13.574	---	---	---	---
	431	---	12.858	---	---	---	---
	432	---	19.489	---	---	---	---
	433	---	18.617	---	---	---	---
	434	---	14.18	---	---	---	---
	435	---	14.773	---	---	---	---
	436	---	16.35	---	---	---	---
	437	---	20.128	---	---	---	---
	438	---	21.547	---	---	---	---
	439	---	10.684	---	---	---	---
	440	---	10.794	---	---	---	---
	441	---	25.564	---	---	---	---
	442	---	22.723	---	---	---	---
	443	---	22.421	---	---	---	---
	444	---	30.733	---	---	---	---
	445	---	10.52	---	---	---	---
	446	---	24.748	---	---	---	---
	447	---	40.71	---	---	---	---
	448	---	19.025	---	---	---	---
	449	---	30.318	---	---	---	---
	450	---	32.7	---	---	---	---
	451	---	21.077	---	---	---	---
	452	---	28.156	---	---	---	---
	453	---	11.803	---	---	---	---
	454	---	30.715	---	---	---	---
	455	---	25.864	---	---	---	---
	456	---	33.514	---	---	---	---
	457	---	31.425	---	---	---	---
	458	---	27.79	---	---	---	---
	459	---	36.122	---	---	---	---
	460	---	34.274	---	---	---	---
	461	---	26.945	---	---	---	---
	462	---	31.253	---	---	---	---
	463	---	28.683	---	---	---	---
	464	---	36.664	---	---	---	---
	465	---	28.697	---	---	---	---
	466	---	36.918	---	---	---	---
	467	---	27.894	---	---	---	---
	468	---	29.025	---	---	---	---
	469	---	21.244	---	---	---	---
	470	---	25.64	---	---	---	---
	471	---	32.913	---	---	---	---
	472	---	25.717	---	---	---	---
	473	---	28.661	---	---	---	---
	474	---	26.764	---	---	---	---
	475	---	16.044	---	---	---	---
	476	---	17.462	---	---	---	---
	477	---	10.099	---	---	---	---
	478	---	15.593	---	---	---	---
	479	---	12.858	---	---	---	---
	480	---	19.949	---	---	---	---
	481	---	25.946	---	---	---	---
	482	---	19.053	---	---	---	---
	483	---	27.894	---	---	---	---
	484	---	18.977	---	---	---	---
	485	---	38.105	---	---	---	---
	486	---	18.634	---	---	---	---
	487	---	39.557	---	---	---	---
	488	---	31.291	---	---	---	---
	489	---	19.624	---	---	---	---
	490	---	33.706	---	---	---	---
	491	---	31.94	---	---	---	---
	492	---	27.018	---	---	---	---
	493	---	33.799	---	---	---	---
	494	---	32.267	---	---	---	---
	495	---	28.697	---	---	---	---
	496	---	42.119	---	---	---	---
	497	---	30.266	---	---	---	---
	498	---	35.712	---	---	---	---
	499	---	37.458	---	---	---	---
	500	---	37.268	---	---	---	---
	501	---	32.267	---	---	---	---
	502	---	34.412	---	---	---	---
	503	---	30.496	---	---	---	---
	504	---	31.279	---	---	---	---
	505	---	28.875	---	---	---	---
	506	---	29.242	---	---	---	---
	507	---	40.02	---	---	---	---
	508	---	21.046	---	---	---	---
	509	---	16.927	---	---	---	---
	510	---	14.3	---	---	---	---
	511	---	15.079	---	---	---	---
	512	---	20.054	---	---	---	---
	513	---	26.283	---	---	---	---
	514	---	15.854	---	---	---	---
	515	---	15.148	---	---	---	---
	516	---	17.688	---	---	---	---
	517	---	25.803	---	---	---	---
	518	---	24.015	---	---	---	---
	519	---	32.881	---	---	---	---
	520	---	32.466	---	---	---	---
	521	---	29.515	---	---	---	---
	522	---	30.253	---	---	---	---
	523	---	31.476	---	---	---	---
	524	---	29.776	---	---	---	---
	525	---	27.25	---	---	---	---
	526	---	30.357	---	---	---	---
	527	---	33.842	---	---	---	---
	528	---	25.763	---	---	---	---
	529	---	23.405	---	---	---	---
	530	---	11.464	---	---	---	---
	531	---	18.578	---	---	---	---
	532	---	14.681	---	---	---	---
	533	---	16.936	---	---	---	---
	534	---	16.936	---	---	---	---
	535	---	18.601	---	---	---	---
	536	---	13.606	---	---	---	---
