# Supplementary material for: MamF-like proteins are distant Tic20 homologs involved in organelle assembly in bacteria
Source: Nat Commun. 2024 Dec 9;15:10657. doi: 10.1038/s41467-024-55121-0 (PMC11628618; doi:10.1038/s41467-024-55121-0)
Supplement: Supplementary file 10 — Source Data [file 41467_2024_55121_MOESM10_ESM.xlsx]

## Sheet: Fig. 1a, b, d
Figure 1a HHPred analysis of MFPs from MSR-1									Figure 1b Clans Accession No.							Figure 1d Alignments
		Model	Protein			Mean	Stdv			#	Subfamily	Accession number	Organism	Legend			Subfamily	Protein	Organism	Accession number	AF identifier	Accession date	RMSD	Number of residues aligned	Total number of residues	Legend
			MmsF	MamF	MmxF					1	Tic20-I and Tic20-IV	XP_028072272.1	Camellia sinensis	Eukaryotes			HOTT-MFP	Magnetosome mebrane specific protein F (MmsF; MSR1_03170)	Magnetospirillum gryphiswaldense MSR-1	AVM72831.1	AF-A4U547-F1-model_v2	2022-03-18	2.8	98	107	Eukaryotes
	HHPred E-value	COG4818	1.7e-18	2.3e-17	1e-18	8.56667e-18	1.25045e-17			2		KAB5568211.1	Salix brachista	Archaea			HOTT-MFP	Magnetosome membrane protein MamF (MamF; MSR1_03200)	Magnetospirillum gryphiswaldense MSR-1	AVM72834.1	AF-Q6NE74-F1-model_v2	2022-03-18	3.4	101	111	Archaea
		COG3296	2.6e-15	2.1e-14	8.5e-16	8.15e-15	1.11628e-14			3		XP_009419616.1	Musa acuminata subsp. malaccensis	Bacteria			HOTT-MFP	Magnetosome membrane protein MmxF (MmxF; MSR1_02690)	Magnetospirillum gryphiswaldense MSR-1	AVM72783.1	---°	---	3.2	100	111	Bacteria
		PF09685.12	1.1e-13	3.6e-13	1.9e-13	2.2e-13	1.27671e-13			4		TEY49299.1	Salvia splendens				HOTT-5	hypothetical protein	Tannerella forsythia	WP_124751700.1	AF-A0A3P1XQW4-F1-model_v4	2023-09-06	2.6	96	110	° DMP-fold prediction
		PF16166.7	5.3e-11	1.7e-10	1.3e-11	7.86667e-11	8.15864e-11			5		OMO75228.1	Corchorus olitorius				HOTT-5	putative membrane protein	Alkalibaculum bacchi	RBP66728.1	AF-A0A366ICV9-F1-model_v4	2023-09-06	3.9	98	121
		TIGR00994	5.3e-09	1.7e-08	5.9e-10	7.63e-09	8.44948e-09			6		AAF34764.1	Euphorbia esula				HOTT-4	MAG: import component protein	Pseudopedobacter saltans	PZP45710.1	AF-A0A2W5EWN1-F1-model_v4	2023-09-06	2.7	99	107
		COG3671	0.0043	8.9e-06	2.8e-07	0.00143639	0.00247996			7		XP_031373923.1	Punica granatum				HOTT-4	hypothetical protein	Dokdonia sinensis	WP_121917187.1	AF-A0A3M0GEG0-F1-model_v4	2023-09-06	2.6	97	109
	Probability [%]	COG4818	99.8	99.8	99.82	99.8067	0.011547			8		VAH44659.1	Triticum turgidum subsp. durum				HOTT-6	MAG: hypothetical protein DRP42_05870	Mycoplasmatota bacterium	RKX64766.1	AF-A0A420Z0I4-F1-model_v4	2023-09-06	2.8	96	117
		COG3296	99.7	99.6	99.71	99.67	0.0608276			9		AEE27765.1	Arabidopsis thaliana				HOTT-6	MAG: DUF4870 domain-containing protein	Chloroflexota bacterium	RPI34256.1	AF-A0A3N5M9X6-F1-model_v4	2023-09-06	2.8	98	142
		PF09685.12	99.6	99.5	99.55	99.55	0.05			10		NP_192241.1	Arabidopsis thaliana				HOTT-3	MAG: hypothetical protein C4583_11745	Anaerolineaceae bacterium	RJP49777.1	AF-A0A419E7C3-F1-model_v4	2023-09-06	2.7	91	112
		PF16166.7	99.3	99.3	99.37	99.3233	0.0404145			11	Tic20 Rhodophyta	YP_009589050.1	Corallina ferreyrae				HOTT-3	MAG: hypothetical protein A2Z83_07780	Omnitrophica bacterium GWA2_52_8	OGW82134.1	AF-A0A1G1JN93-F1-model_v4	06.09.2023	2.6	96	107
		TIGR00994	99.1	99.1	99.26	99.1533	0.092376			12		NP_045088.1	Cyanidium caldarium				HOTT-2	DUF4870 domain-containing protein	Clostridium grantii	WP_073340021.1	AF-A0A1M5XAT4-F1-model_v4	2023-09-06	2.5	104	113
		COG3671	97.6	98.5	98.79	98.2967	0.620511			13		YP_009295880.1	Schimmelmannia schousboei				HOTT-2	DUF4870 domain-containing protein	Salipaludibacillus aurantiacus	WP_093053281.1	AF-A0A1H9VIK6-F1-model_v4	2023-09-06	2.4	96	120
										14		QCI05293.1	Compsothamnion thuyoides				HOTT-2	DUF4870 domain-containing protein	Microterricola gilva	WP_130505795.1	AF-A0A4V2GAS5-F1-model_v4	2023-09-06	3.5	101	124
										15		XP_010243935.1	Nelumbo nucifera				HOTT-1	hypothetical protein BN1708_014484	Verticillium longisporum	CRK26335.1	AF-A0A0G4NNE9-F1-model_v4	2023-09-06	2.8	97	200
										16		YP_009313813.1	Hommersandiophycus borowitzkae				HOTT-1	hypothetical protein GYMLUDRAFT_33117	Collybiopsis luxurians FD-317 M1	KIK71012.1	---	---	---	---	---
										17		YP_009296881.1	Bangiopsis subsimplex				Tic20-I	translocon at the inner envelope membrane of chloroplasts 20	Arabidopsis thaliana	AEE27765.1	AF-Q8GZ79-F1-model_v4	2023-09-06	2.5	154	274
										18		QCI04797.1	Bornetia secundiflora				Tic20-I	Tic20	Chlamydomonas reinhardtii	7XZI_B	PDB-7XZI (chain B)	---	0	166	166
										19		YP_009257439.1	Coeloseira compressa				Tic20-Cyano	sll1737	Synechocystis sp. PCC 6803	BAA17427.1	AF-P73387-F1-model_v4	2023-09-05	2.5	153	160
										20		YP_009122271.1	Vertebrata lanosa				Tic20-Cyano	hypothetical protein GJB62_11790	Nostoc sp. ATCC 53789	QHG16586.1	AF-A0A6P1KMR7-F1-model_v4	2023-09-06	2.2	154	158
										21		ARW64907.1	Polysiphonia sertularioides
										22		YP_009399037.1	Taenioma perpusillum
										23		YP_009314425.1	Liagoropsis maxima
										24	Tic20-II and Tic20-V	TXG48832.1	Acer yangbiense
										25		XP_012085786.1	Jatropha curcas
										26		NP_200382.1	Arabidopsis thaliana
										27		OAP10213.1	Arabidopsis thaliana
										28		XP_023904099.1	Quercus suber
										29		XP_015972799.1	Arachis duranensis
										30		XP_004291802.1	Fragaria vesca subsp. vesca
										31		RRT73088.1	Ensete ventricosum
										32		EOY12025.1	Theobroma cacao
										33		PIN23219.1	Handroanthus impetiginosus
										34		OMO52722.1	Corchorus capsularis
										35		KAB1203406.1	Morella rubra
										36		XP_023736341.1	Lactuca sativa
										37		KMZ63445.1	Zostera marina
										38		PSC72006.1	Micractinium conductrix
										39		GAX82321.1	Chlamydomonas eustigma
										40		OVA17290.1	Macleaya cordata
										41		PWA82865.1	Artemisia annua
										42		XP_004491515.1	Cicer arietinum
										43		XP_020219823.1	Cajanus cajan
										44	Tic20 Cyanobacteriota	WP_015201281.1	Crinalium epipsammum
										45		WP_066344811.1	Geminocystis sp. NIES-3708
										46		WP_124973363.1	Aphanothece sacrum
										47		WP_011126022.1	Prochlorococcus
										48		PLS69758.1	Cyanobacteria bacterium M5B4
										49		WP_019499505.1	Pseudanabaena sp. PCC 6802
										50		PZU98955.1	Pseudanabaena sp.
										51		WP_103666459.1	Pseudanabaena sp. BC1403
										52		WP_015166185.1	Pseudanabaena sp. PCC 7367
										53		WP_023073687.1	Leptolyngbya sp. Heron Island J
										54		RMG14334.1	Cyanobacteria bacterium J055
										55		KFF41586.1	Candidatus Atelocyanobacterium thalassa isolate SIO64986
										56		TVP62395.1	Nodularia sp.
										57		WP_017319658.1	cyanobacterium PCC 7702
										58		TVQ48457.1	Gloeocapsa sp. DLM2.Bin57
										59		WP_002734553.1	Microcystis aeruginosa
										60		BAA17427.1	Synechocystis sp. PCC 6803
										61		WP_015230667.1	Dactylococcopsis salina
										62	HOTT Subfamily 1	XP_775065.1	Cryptococcus neoformans var. neoformans B-3501A
										63		EKD01028.1	Trichosporon asahii var. asahii CBS 8904
										64		XP_007005662.1	Tremella mesenterica DSM 1558
										65		XP_003038612.1	Schizophyllum commune H4-8
										66		PCH33630.1	Wolfiporia cocos MD-104 SS10
										67		XP_007390470.1	Phanerochaete carnosa HHB-10118-sp
										68		XP_007378650.1	Punctularia strigosozonata HHB-11173 SS5
										69		THH06908.1	Phellinidium pouzarii
										70		ELU40856.1	Rhizoctonia solani AG-1 IA
										71		KZT52401.1	Calocera cornea HHB12733
										72		OXN16921.1	Aspergillus fumigatus
										73		KEP47629.1	Rhizoctonia solani 123E
										74		KGO77901.1	Penicillium italicum
										75		XP_010756402.1	Paracoccidioides brasiliensis Pb18
										76		KIK71012.1	Gymnopus luxurians FD-317 M1
										77		CRK26335.1	Verticillium longisporum
										78		XP_024551690.1	Botrytis cinerea B05.10
										79		GAW03668.1	Lentinula edodes
										80		CCA69110.1	Serendipita indica DSM 11827
										81		XP_662566.1	Aspergillus nidulans FGSC A4
										82		CRL22999.1	Penicillium camemberti
										83		XP_009161672.1	Exophiala dermatitidis NIH/UT8656
										84		XP_022512386.1	Fonsecaea monophora
										85		XP_008029552.1	Exserohilum turcica Et28A
										86		XP_018038455.1	Paraphaeosphaeria sporulosa
										87		XP_007780200.1	Coniosporium apollinis CBS 100218
										88		KAF2167122.1	Zasmidium cellare ATCC 36951
										89		XP_018185326.1	Xylona heveae TC161
										90		CZR62013.1	Phialocephala subalpina
										91		TVY12533.1	Lachnellula arida
										92	HOTT Subfamily 2	AAT49686.1	Pseudomonas aeruginosa
										93		KAF1056274.1	Pseudomonas delhiensis
										94		PKM29703.1	Gammaproteobacteria bacterium HGW-Gammaproteobacteria-11
										95		OGT71362.1	Gammaproteobacteria bacterium RIFCSPLOWO2_12_47_11
										96		PYJ14354.1	Verrucomicrobia bacterium
										97		WP_146473959.1	Vulcaniibacterium thermophilum
										98		WP_019397498.1	Pseudoxanthomonas taiwanensis
										99		WP_153724655.1	Heliorestis convoluta
										100		WP_028391435.1	Bacillaceae
										101		WP_035725681.1	Gracilibacillus boraciitolerans
										102		WP_142503888.1	Melghirimyces algeriensis
										103		WP_130505795.1	Microterricola gilva
										104		ROR33647.1	Curtobacterium sp. JUb34
										105		WP_137259406.1	Kribbella sp. NEAU-THZ 27
										106		WP_120553570.1	Corallococcus aberystwythensis
										107		PSQ33011.1	Halobacteriales archaeon SW_12_69_24
										108		OAI47369.1	Planctomycetaceae bacterium SCGC AG-212-F19
										109		WP_066215472.1	Flammeovirga
										110		WP_153009625.1	Mastigocoleus testarum
										111		WP_081439622.1	Sebaldella termitidis
										112		WP_110701719.1	Streptosporangium sp. 'caverna'
										113		WP_102206738.1	Fischerella thermalis
										114		QHG14557.1	Nostoc sp. ATCC 53789
										115		QHG16196.1	Nostoc sp. ATCC 53789
										116		QHG17697.1	Nostoc sp. ATCC 53789
										117		WP_077325638.1	Virgibacillus siamensis
										118		OPG11213.1	Microbispora sp. GKU 823
										119		WP_084577627.1	Sporomusa malonica
										120		WP_019241820.1	Bacillus
										121		ASK97226.1	Xanthomonas citri pv. vignicola
										122		OCQ99574.1	Nostoc sp. MBR 210
										123		SDM21985.1	Nonomuraea maritima
										124		WP_073340021.1	Clostridium grantii
										125	HOTT Subfamily 3	WP_134703561.1	Ammoniphilus sp. YIM 78166
										126		WP_073076030.1	Sporobacter termitidis
										127		KRT67407.1	candidate division WWE3 bacterium CSP1-7
										128		AAB99453.1	Methanocaldococcus jannaschii DSM 2661
										129		WP_069363904.1	Bacillus beveridgei
										130		WP_112885045.1	Paenibacillus montanisoli
										131		TES83340.1	Dehalococcoidia bacterium
										132		OGP76692.1	Deltaproteobacteria bacterium RBG_16_49_23
										133		WP_088885390.1	Thermococcus gorgonarius
										134		WP_013999856.1	Methanococcus maripaludis
										135		WP_098725328.1	Natrinema sp. CBA1119
										136		OGG28806.1	Candidatus Gottesmanbacteria bacterium RIFCSPLOWO2_01_FULL_49_10
										137		WP_102176363.1	Fischerella thermalis
										138		OGM26717.1	Candidatus Woesebacteria bacterium RIFCSPHIGHO2_01_FULL_39_28
										139		WP_009593435.1	Paenibacillus
										140		WP_154120984.1	Paenibacillus sp. LC-T2
										141		RQD71670.1	Halanaerobium sp. MSAO_Bac5
										142		WP_129598408.1	Methanohalophilus profundi
										143		WP_056036127.1	Paenibacillus sp. Leaf72
										144		OGD88180.1	Candidatus Curtissbacteria bacterium RIFCSPHIGHO2_01_FULL_41_11
										145		OGF58367.1	Candidatus Fischerbacteria bacterium RBG_13_37_8
										146		WP_050048787.1	Halanaeroarchaeum sulfurireducens
										147		OGQ50494.1	Deltaproteobacteria bacterium RIFCSPLOWO2_02_FULL_47_10
										148		WP_085760481.1	Oceanicoccus sagamiensis
										149		MBI2754937.1	Betaproteobacteria bacterium
										150		MBL7156765.1	Candidatus Omnitrophica bacterium
										151		MBL7125026.1	Dehalococcoidales bacterium
										152		WP_139940062.1	Emcibacter nanhaiensis
										153		OPY79618.1	Syntrophorhabdus sp. PtaU1.Bin153
										154		MBI1864559.1	Nitrospirae bacterium
										155		WP_159787758.1	Bacillus sp. N1-1
										156		WP_093053281.1	Salipaludibacillus aurantiacus
										157		OGW82134.1	Omnitrophica bacterium GWA2_52_8
										158	HOTT Subfamily 4	EDP72596.1	Flavobacteriales bacterium ALC-1
										159		WP_093404299.1	Salegentibacter flavus
										160		WP_147086214.1	Subsaximicrobium wynnwilliamsii
										161		ODS84085.1	Cytophagaceae bacterium SCN 52-12
										162		WP_111844626.1	Aequorivita antarctica
										163		SIS37396.1	Zobellia uliginosa
										164		PKP13584.1	Bacteroidetes bacterium HGW-Bacteroidetes-3
										165		WP_069962378.1	Lacunisphaera limnophila
										166		WP_080779034.1	Chryseobacterium phocaeense
										167		WP_093324629.1	Olivibacter domesticus
										168		WP_145717236.1	Chitinophaga japonensis
										169		PZP45710.1	Pseudopedobacter saltans
										170		WP_163606989.1	Leptobacterium flavescens
										171		WP_088341236.1	Robiginitalea sediminis
										172		WP_008614665.1	Joostella marina
										173		WP_159683471.1	Flavobacterium sp. 9R
										174		WP_157208737.1	Mariniflexile sp. M5A1M
										175		WP_144892445.1	Flavobacterium tiangeerense
										176		WP_121917187.1	Dokdonia sinensis
										177		WP_155598545.1	Zobellia amurskyensis
										178		WP_008583080.1	Niabella soli
										179		WP_063175799.1	Myroides marinus
										180		OUR83752.1	Colwellia psychrerythraea
										181		WP_091210510.1	Mucilaginibacter gossypiicola
										182		WP_116000212.1	Thalassotalea euphylliae
										183		WP_121374599.1	Flavobacterium
										184	HOTT Subfamily 5	EEA80047.1	Tyzzerella nexilis DSM 1787
										185		WP_016298353.1	Lachnospiraceae bacterium M18-1
										186		WP_013545916.1	Bacteroides helcogenes
										187		WP_158353548.1	Clostridiaceae bacterium
										188		PWL98931.1	Clostridiales bacterium
										189		OJV66894.1	Clostridiales bacterium 38-18
										190		WP_094016379.1	Paenibacillus rigui
										191		WP_122919324.1	Brevibacillus fluminis
										192		WP_148298827.1	Paenibacillus pini
										193		WP_163945847.1	Paenibacillus sp. SYP-B3998
										194		GEL76382.1	Tenuibacillus multivorans
										195		WP_141448079.1	Saccharibacillus
										196		WP_159888292.1	Paenibacillus sp. SJY2
										197		OGK50692.1	Candidatus Roizmanbacteria bacterium RIFCSPLOWO2_01_FULL_40_14
										198		WP_040198095.1	Candidatus Soleaferrea massiliensis
										199		WP_129486232.1	Fusibacter sp. A1
										200		KKQ27978.1	Candidatus Magasanikbacteria bacterium GW2011_GWC2_37_14
										201		WP_081905997.1	Kineothrix alysoides
										202		CDB28275.1	Firmicutes bacterium CAG:582
										203		WP_090672983.1	Paenibacillus tianmuensis
										204		RBP66728.1	Alkalibaculum bacchi
										205		WP_124751700.1	Tannerella forsythia
										206		KKR08565.1	Parcubacteria group bacterium GW2011_GWC2_39_14
										207		WP_016149119.1	Butyricicoccus pullicaecorum
										208		PWL56004.1	Clostridiales bacterium
										209	HOTT Subfamily 6	RJP49777.1	Anaerolineaceae bacterium
										210		RKX64766.1	Tenericutes bacterium
										211		RPI34256.1	Chloroflexi bacterium
										212		RPI88916.1	Chloroflexi bacterium
										213		OGT27267.1	Gammaproteobacteria bacterium RBG_16_66_13
										214		OIN96299.1	Anaerolineae bacterium CG1_02_58_13
										215	HOTT MFP	CAA6606548.1	Rhodospirillaceae bacterium LM-1
										216		CAA6606545.1	Rhodospirillaceae bacterium LM-1
										217		CAA6606514.1	Rhodospirillaceae bacterium LM-1
										218		KAA5610006.1	Rhodovastum atsumiense
										219		KAA5608015.1	Rhodovastum atsumiense
										220		WP_130470118.1	Candidatus Magnetaquicoccus inordinatus
										221		WP_130470112.1	Candidatus Magnetaquicoccus inordinatus
										222		CRH04749.1	Candidatus Magnetococcus massalia
										223		CRH04721.1	Candidatus Magnetococcus massalia
										224		CRH04711.1	Candidatus Magnetococcus massalia
										225		AVM72783.1	Magnetospirillum gryphiswaldense
										226		AVM72831.1	Magnetospirillum gryphiswaldense
										227		CCQ72987.1	Magnetospira sp. QH-2
										228		CCQ74139.1	Magnetospira sp. QH-2
										229		AVM72834.1	Magnetospirillum gryphiswaldense

## Sheet: Fig. 2a, b, d, e, f
Figure 2a Crystal size														Figure 2b Magnetosome number								Fig. 2d Neighboranalysis											Figure 2e Neighboranalysis
	Particle number	Magnetite crystal size [nm]													Parameter/ Cell	Number of Magnetosomes [cell-1]							Parameter/ Cell	Fraction of particles without close-neighboring particles [%]										Number of close-neighboring particles	Frequency [%]
		WT	DmamF	DmmsF	DmmxF	DmamF/mmsF	DmamF/mmxF	DmmsF/mmxF	DF3	DF3::mmsF	DF3::mamF	DF3::mmxF				WT	DF3	DF3::mmsF	DF3::mamF	DF3::mmxF				WT	DmamF/mmsF	DmamF/mmxF	DmmsF/mmxF	DF3	DF3::mmsF	DF3::mamF	DF3::mmxF				WT	DmamF/mmsF	DmamF/mmxF	DmmsF/mmxF	DF3	DF3::mmsF	DF3::mamF	DF3::mmxF
	Median	33.785	31.274	33.0555	30.445	26.947	25.888	29.048	22.1065	28.687	29.551	23.725			Median	40.5	36	34.5	39	36			Median	16.55	27.5	29.55	38.7	62.1	18.7	37.9	60			0	17.0273	27.4049	28.4753	39.0276	61.4679	21.464	34.2323	55.2009
	Mean	33.4864	30.0178	33.4659	29.5396	27.5733	26.287	28.6253	22.125	28.1502	28.2332	23.8301			Mean	41.8011	35.6067	36.5119	38.3333	36.5467			Mean	17.485	27.605	28.825	43.765	62.05	21.045	40.525	56.635			1	18.4384	20.2461	14.9103	9.72405	23.2798	11.5385	7.81508	19.3853
	Stdv	9.79996	9.67747	10.0448	10.0502	9.08736	9.76421	9.41018	5.87482	8.71197	8.77631	7.31159			Stdv	14.0019	11.182	16.1764	10.1142	9.86982			Stdv	6.3456	8.8945	7.63654	15.5517	12.2434	9.77809	19.0626	14.1655			2	40.3575	22.7069	25.5605	4.20499	8.25688	22.7047	5.94386	14.7754
	P value against WT	---	1.5949e-09	0.7732	1.3665e-12	---	---	---	---	---	---	---			P value against WT	---	0.0005	---	---	---			P value against WT	---	0.000211848	1.02637e-05	2.38202e-07	1.1817e-14	---	---	---			3	12.9821	16.3311	16.9283	4.86202	3.66972	18.2382	5.83379	6.50118
	P value against DmmxF	---	---	---	---	3.8704e-05	7.2117e-12	0.030926	---	---	---	---			P value against DF3	---	---	0.1303	0.8506	0.5592			P value against DF3	---	---	---	---	---	7.22451e-14	2.42174e-06	0.203844			4	7.61994	8.38926	9.19283	7.49014	1.83486	15.5087	6.82444	2.83688
	P value against DmamF/mmsF	---	---	---	---	---	---	---	2.5429e-18	---	---	---			1	12	14	12	15	16			1	13.9	6.9	37	50	69.2	22.7	58.3	63.4			5	2.63405	3.24385	4.26009	9.32983	1.26147	7.94045	7.31976	0.827423
	P value against DF3	---	---	---	---	---	---	---	---	6.7383e-46	1.1988e-42	2.1931e-05			2	14	15	12	22	18			2	11.9	26.5	30	71.4	67.9	11.1	53.8	63.6			6	0.940734	1.34228	0.560538	6.04468	0.229358	2.35732	5.2284	0.472813
	1	26.616	7.287	16.936	25.625	27.713	23.372	30.554	22.423	16.1	17.435	10.541			3	16	15	14	22	22			3	11.5	36.8	27.3	61.9	75	22.2	42.9	68.4			7	0	0.33557	0	4.3364	0	0.248139	5.83379	0
	2	29.66	9.955	16.601	26.424	20.513	26.71	25.568	25.879	21.608	13.502	30.293			4	17	16	14	23	22			4	26.1	27.5	23.7	50	75.9	17.2	66.7	75.8			8	0	0	0.112108	4.20499	0	0	5.61365	0
	3	32.412	12.347	34.752	22.907	9.262	28.323	22.214	27.872	14.04	13.939	28.289			5	19	17	14	26	23			5	29.8	37.5	36.8	62.5	58.6	27.6	83.3	47.8			9	0	0	0	4.3364	0	0	4.23775	0
	4	22.127	16.676	23.39	22.734	32.195	27.322	29.432	15.186	10.801	19.199	29.177			6	19	19	15	26	23			6	14.5	24.4	34.2	62.5	54.8	17.2	77.3	40			10	0	0	0	3.28515	0	0	4.01761	0
	5	28.687	21.637	21.368	12.817	21.855	33.975	24.934	26.617	13.217	18.936	33.21			7	20	19	16	26	23			7	11.9	28.6	19.5	60.7	89.5	10	50	65.4			11	0	0	0	1.97109	0	0	2.75179	0
	6	38.94	20.819	30.353	9.433	17.67	35.063	17.993	27.334	37.641	30.59	17.182			8	20	20	16	27	24			8	22.2	11.6	38.1	60.6	64.1	18.9	53.8	50.8			12	0	0	0	0.919842	0	0	2.1464	0
	7	29.635	18.343	45.117	16.822	22.922	39.781	40.863	23.441	30.737	24.663	22.698			9	21	21	17	28	24			9	16	25.6	25	51.4	35.9	27.5	57.7	53.8			13	0	0	0	0.262812	0	0	1.04568	0
	8	43.328	20.315	32.944	25.937	18.086	27.05	25.613	23.553	43.504	25.143	23.372			10	21	21	17	28	25			10	8.2	37	15.6	36.1	57.5	11.9	63	71.8			14	0	0	0	0	0	0	0.38525	0
	9	40.263	35.834	32.198	27.755	26.641	33.877	32.077	24.455	38.232	13.852	20.861			11	21	21	18	30	25			11	17.1	31.3	32.6	35.1	60.9	18.6	55.2	60			15	0	0	0	0	0	0	0.165107	0
	10	33.508	35.907	10.864	25.946	22.565	30.951	33.958	26.056	49.515	28.477	22.334			12	21	21	18	30	25			12	19.4	27.1	23.9	32.6	50	27.3	41.4	38.7			16	0	0	0	0	0	0	0.38525	0
	11	32.471	34.845	52.718	14.107	25.666	30.413	29.92	32.785	29.418	23.938	24.47			13	22	22	18	30	27			13	18	27.5	38.3	41.3	63.3	13.6	50	82.8			17	0	0	0	0	0	0	0.110072	0
	12	35.696	40.256	37.553	31.839	14.793	36.999	44.725	27.623	27.591	23.043	19.367			14	22	23	19	30	27			14	27	24.1	39.6	31.9	50	17.8	53.1	38.5			18	0	0	0	0	0	0	0.110072	0
	13	39.426	33.707	38.792	29.548	25.512	42.99	39.926	31.006	36.27	28.384	19.959			15	23	24	19	30	27			15	23.3	27.8	26	19.1	64	56.3	28.1	47.8
	14	23.937	44.744	41.768	28.713	12.386	43.655	30.762	31.021	28.721	33.951	23.061			16	23	24	19	31	28			16	10	37.5	34.6	34	59.6	18.8	30.8	64.7			single cell data
	15	40.166	33.389	43.904	33.977	15.087	42.625	16.547	30.333	36.462	26.784	24.628			17	23	25	20	31	29			17	12.1	17.5	16.4	25.9	50	24.5	56.4	67.4			Parameter/ Cell	Average number of close-neighboring particles [particle-1 cell-1]
	16	33.294	25.61	36.3	31.989	25.745	45.053	53.42	30.333	28.479	29.787	13.658			18	24	26	20	31	29			18	11.8	38.1	18.2	35.2	49.2	18	27.5	31.5				WT		DmamF/mmsF		DmamF/mmxF		DmmsF/mmxF		DF3		DF3::mmsF		DF3::mamF		DF3::mmxF
	17	40.206	33.033	28.825	31.906	32.869	34.518	29.59	27.258	48.099	31.418	16.491			19	24	27	20	32	29			19	25	39.1	29.1	26.3	68.8	21.6	70.7	40.5				Mean	Stdv	Mean	Stdv	Mean	Stdv	Mean	Stdv	Mean	Stdv	Mean	Stdv	Mean	Stdv	Mean
	18	30.54	17.435	28.384	37.014	16.344	19.757	38.804	21.742	46.522	34.151	20.162			20	24	27	21	33	29			20	20	19.7	30.6	26.8	76.8	18.1	33.3	60			Median	1.71071		1.75272		1.86842		2.55314		0.592166		2.31494		2.41701		0.850532
	19	39.287	17.937	53.345	21.547	18.621	24.804	32.75	35.997	27.821	40.629	34.974			21	24	28	22	34	30			21	---	---	---	---	---	---	44.4	---			Mean	1.77864		1.75561		1.75404		2.64701		0.6324		2.29762		2.98861		0.831478
	20	45.16	8.533	42.044	30.445	28.566	23.275	38.549	29.161	30.53	39.398	37.98			22	25	28	22	35	30			22	---	---	---	---	---	---	31.9	---			Stdv	1.29358		1.55448		1.5158		3.47934		1.07372		1.6877		3.97263		1.20412
	21	33.683	26.518	41.592	41.976	41.172	39.799	36.037	30.691	23.219	38.109	31.609			23	25	29	23	35	30			23	---	---	---	---	---	---	25.5	---			1	1.55556	0.772545	1.70833	1.59732	1.78947	1.31843	3.2766	3.13259	0.653846	1.0643	2.69767	1.59665	6.2069	6.03138	0.829268
	22	31.2	24.319	29.807	33.318	32.811	27.821	33.552	16.355	24.37	36.914	30.466			24	25	29	27	37	31			24	---	---	---	---	---	---	21.6	---			2	2.2381	1.22593	1.72093	0.854277	1.375	1.36249	0.571429	1.02817	0.105263	0.311012	1.68182	1.23463	1.5	2.06351	0.454545
	23	33.245	15.477	46.768	46.855	24.205	31.476	22.011	31.727	35.03	32.849	32.257			25	26	29	27	37	31			25	---	---	---	---	---	---	26.4	---			3	1.78846	1.09072	2.17544	1.5483	2.01818	1.38097	0.666667	1.0495	0.512821	0.823081	2.2069	1.65571	2.97436	2.65059	0.473684
	24	27.257	10.027	37.953	40.848	28.534	37.847	35.467	11.184	27.415	38.49	17.775			26	27	29	28	37	32			26	---	---	---	---	---	---	32.1	---			4	1.95652	1.47507	1.76471	1.41547	1.27273	0.944482	4.80702	4.05515	0.408163	0.574397	2.54545	1.31988	0.454545	0.9625	0.30303
	25	41.153	17.076	40.516	32.687	34.877	26.806	37.208	19.839	29.623	37.43	15.979			27	27	30	29	38	32			27	---	---	---	---	---	---	46.4	---			5	1.61702	1.37609	1.25	1.33333	2.47619	2.27648	4.16279	4.0879	0.521739	1.18332	2.66667	1.84637	1.6	1.95818	0.895522
	26	36.359	12.519	38.561	32.745	39.674	36.83	48.816	18.063	55.279	29.546	27.245			28	27	30	29	38	32			28	---	---	---	---	---	---	25	---			6	2.36184	1.54212	2.31034	1.25651	1.76923	1.6875	2.38889	2.1014	0.565217	0.834058	2.30556	1.70863	4.61702	4.09429	1.57143
	27	26.762	20.693	41.006	34.541	46.753	34.09	37.932	29.315	35.806	39.401	26.208			29	28	30	29	39	33			29	---	---	---	---	---	---	27.6	---			7	1.9322	1.04822	1.95349	1.7176	1.96364	1.23174	4.51852	3.68956	0.76	1.04119	2.32432	1.54657	6.51852	3.70847	0.538462
	28	30.328	17.705	47.352	37.965	47.824	32.457	32.845	24.242	34.355	37.735	17.232			30	28	31	30	39	33			30	---	---	---	---	---	---	13.3	---			8	2.05556	1.92713	1.47619	1.13133	2	1.65369	1.81818	2.3429	0.428571	0.690066	1.90909	1.1916	0.222222	0.548319	0.881356
	29	27.462	18.916	39.16	40.421	47.032	5.947	38.446	19.377	35.137	36.546	31.222			31	28	31	30	39	33			31	---	---	---	---	---	---	50	---			9	2.15	1.53987	1.18519	0.870352	1.56522	1.34416	4.51064	3.50696	0.375	0.604218	3.48148	2.00711	0.829268	1.61094	0.871795
	30	16.07	15.244	43.389	32.684	49.09	17.132	34.567	27.403	35.543	40.112	18.111			32	29	31	30	39	35			32	---	---	---	---	---	---	34.4	---			10	2.10959	1.0483	1.74074	1.41668	1.98182	1.68315	2.31429	3.0848	1.25	1.6822	2.7	1.8838	3.19608	2.44965	0.307692
	31	15.005	19.08	11.291	39.879	48.904	29.517	37.493	24.335	30.399	33.353	26.369			33	29	31	30	40	35			33	---	---	---	---	---	---	65.6	---			11	1.77143	1.1903	2.56061	1.87394	2.17778	1.55635	3.5	3.63811	0.76	1.20475	1.85714	1.00174	0.461538	0.518875	0.8
	32	14.403	26.527	42.455	31.643	40.373	20.049	38.423	19.091	40.532	35.907	28.973			34	29	31	30	41	36			34	---	---	---	---	---	---	20	---			12	1.33333	0.792825	1.96429	1.99968	2.06452	1.66813	0.571429	0.646206	0.344828	0.669534	2.59259	1.71552	1.96429	2.09731	1.58065
	33	14.293	29.515	29.043	33.176	28.252	20.132	38.318	22.295	42.625	34.354	17.246			35	29	32	31	42	36			35	---	---	---	---	---	---	19.4	---			13	1.60656	0.987905	1.36842	1.30324	1.47826	1.11034	1.42857	2.1157	1.21311	1.63416	2.55102	2.17046	3.07547	2.58583	0.206897
	34	22.127	39.17	40.256	41.828	30.873	22.339	28.423	19.147	25.368	31.038	29.256			36	29	32	31	42	36			36	---	---	---	---	---	---	17.3	---			14	1.36508	0.97222	1.825	1.69293	2.09091	1.69566	1.25	1.91675	0.9	1.44648	1.65517	1.34366	2.375	2.01206	1.07692
	35	27.601	34.385	34.147	37.502	34.858	13.792	35.262	14.343	34.9	37.96	22.743			37	30	33	33	43	36			37	---	---	---	---	---	---	9.9	---			15	1.4	0.932183	1.3	1.26491	1.2766	1.15537	1.2381	1.75798	0.820513	0.720811	1.72414	1.06558	5.7	3.25889	1.04348
	36	24.261	38.095	44.46	31.676	24.538	22.04	26.057	18.949	20.37	39.99	21.266			38	31	34	33	43	36			38	---	---	---	---	---	---	22.6	---			16	1.65	0.83359	1.64706	1.46729	1.26667	1.04826	0.969697	1.59069	0.62069	0.862463	1.125	1.59287	4.51786	3.63314	0.470588
	37	25.914	47.084	38.89	31.486	33.265	25.866	37.72	22.679	33.903	28.495	16.616			39	32	34	33	44	37			39	---	---	---	---	---	---	16.5	---			17	1.57576	0.830298	1.21739	1.13359	1.57895	1.58765	2.71739	2.71345	0.839286	0.986763	3.1	1.8979	0.5	0.6742	0.456522
	38	18.821	42.054	36.153	32.485	12.849	32.858	34.496	21.767	35.488	18.578	17.841			40	32	34	34	44	37			40	---	---	---	---	---	---	17.8	---			18	2.06061	1.36792	1.90244	1.30009	1.94737	1.73902	3.05405	2.58141	0.571429	1.13622	2.07843	1.48112	1.15385	1.48842	1.51852
	39	18.071	47.931	41.816	39.701	33.275	28.757	26.873	23.872	42.998	10.815	22.674			41	32	34	34	45	37														19	1.41667	0.996422	2	1.91766	1.95122	1.3029	3.97872	3.70364	0.384615	0.637302	2.08333	1.68641	1.53846	2.00461	1.2381
	40	29.953	42.36	21.523	29.284	32.11	26.196	35.124	21.723	32.056	11.624	17.239			42	32	35	34	45	38														20	1.62857	1.1137	2.04167	2.03123	1.03704	1.01835	5.19718	4.37401	0.612903	0.760588	2.66667	1.49328	4.7	4.10253	1.11111
	41	38.013	34.056	28.049	37.691	29.067	17.793	21.541	21.368	37.673	20.021	16.094			43	32	35	35	45	38														21	---	---	---	---	---	---	---	---	---	---	---	---	3.66667	3.24738	---
	42	39.534	34.134	40.206	24.155	32.136	19.856	43.919	31.047	28.87	27.245	13.539			44	32	35	35	45	38														22	---	---	---	---	---	---	---	---	---	---	---	---	4.76471	3.66927	---
	43	27.837	33.318	30.182	14.974	17.929	14.323	28.43	25.87	38.41	34.274	23.238			45	32	36	35	45	38														23	---	---	---	---	---	---	---	---	---	---	---	---	6.46914	4.05304	---
	44	32.111	34.956	23.942	31.576	22.623	23.703	19.266	28.251	33.862	31.742	17.132			46	32	36	36	46	38														24	---	---	---	---	---	---	---	---	---	---	---	---	0.533333	0.833809	---
	45	49.359	41.535	22.842	27.903	20.661	11.605	20.676	26.582	33.516	34.538	21.905			47	33	36	38	46	39														25	---	---	---	---	---	---	---	---	---	---	---	---	1.28571	1.48989	---
	46	28.287	36.536	25.455	17.401	15.887	21.513	15.325	31.379	43.228	37.849	13.548			48	33	36	40	46	39														26	---	---	---	---	---	---	---	---	---	---	---	---	0.46875	0.796196	---
	47	33.617	42.045	19.85	14.18	16.686	12.616	13.827	13.262	35.321	31.853	25.86			49	33	36	40	47	40														27	---	---	---	---	---	---	---	---	---	---	---	---	3.5	4.06515	---
	48	25.689	35.284	20.796	14.3	16.962	13.866	19.243	24.56	34.705	36.928	19.791			50	33	36	40	50	40														28	---	---	---	---	---	---	---	---	---	---	---	---	2.31111	2.58336	---
	49	34.465	40.373	32.137	22.022	20.252	15.673	15.796	23.386	29.619	33.483	16.314			51	33	37	40	51	41														29	---	---	---	---	---	---	---	---	---	---	---	---	5.47761	3.87438	---
	50	38.369	39.544	23.856	31.237	16.575	16.547	10.003	18.069	32.814	34.412	22.905			52	33	38	40	52	41														30	---	---	---	---	---	---	---	---	---	---	---	---	4.8642	3.53112	---
	51	34.408	29.264	27.88	13.181	16.313	14.545	17.636	17.126	26.507	31.413	21.22			53	33	38	41	52	41														31	---	---	---	---	---	---	---	---	---	---	---	---	5.34667	3.69255	---
	52	41.562	34.701	21.8	21.902	13.443	26.958	26.147	27.567	42.29	36.703	26.131			54	33	38	41	52	42														32	---	---	---	---	---	---	---	---	---	---	---	---	2.45902	2.17235	---
	53	31.105	27.877	37.155	26.999	18.82	7.908	22.775	22.368	28.724	35.815	24.591			55	34	38	41	54	43														33	---	---	---	---	---	---	---	---	---	---	---	---	6.56923	4.68031	---
	54	22.028	20.707	28.729	25.706	17.879	14.124	26.175	27.577	27.126	28.757	23.797			56	34	39	42	62	43														34	---	---	---	---	---	---	---	---	---	---	---	---	6.7037	4.42562	---
	55	41.057	12.013	32.849	17.227	16.467	14.993	22.598	14.777	11.903	25.864	27.245			57	34	39	43	65	44														35	---	---	---	---	---	---	---	---	---	---	---	---	4.54717	4.11174	---
	56	32.924	12.73	29.228	17.522	23.279	29.077	16.2	15.025	14.582	29.829	34.014			58	34	40	43	---	44														36	---	---	---	---	---	---	---	---	---	---	---	---	1.55172	2.11434	---
	57	28.134	20.664	38.752	17.537	27.277	35.595	21.603	16.17	22.569	31.625	26.205			59	34	40	44	---	44														37	---	---	---	---	---	---	---	---	---	---	---	---	0.740741	1.12976	---
	58	29.884	24.657	45.822	16.534	19.387	21.271	17.524	21.723	25.914	32.877	26.926			60	34	40	44	---	44														38	---	---	---	---	---	---	---	---	---	---	---	---	2	2.15473	---
	59	18.707	27.69	41.734	24.308	20.904	31.512	26.278	27.097	21.04	31.291	29.782			61	34	40	44	---	45														39	---	---	---	---	---	---	---	---	---	---	---	---	0.564103	0.717997	---
	60	16.036	27.071	36.26	19.624	12.859	36.177	13.298	26.609	21.347	37.17	28.585			62	34	41	45	---	45														40	---	---	---	---	---	---	---	---	---	---	---	---	1.61538	2.29916	---
	61	22.69	27.728	41.557	28.975	31.933	27.778	14.018	32.55	29.256	30.868	29.898			63	34	41	46	---	46
	62	13.686	23.253	40.817	23.168	36.328	29.613	11.339	34.906	14.124	31.425	28.091			64	34	41	48	---	46
	63	14.956	37.017	53.115	22.773	28.514	26.616	21.695	35.103	24.891	23.706	29.557			65	35	42	48	---	47
	64	18.277	33.888	30.435	17.886	34.056	32.602	13.721	34.283	18.087	23.971	28.145			66	35	42	48	---	48
	65	25.579	33.608	32.336	12.694	38.193	13.708	14.515	36.145	26.474	8.468	28.251			67	35	42	49	---	49
	66	30.324	36.971	29.025	28.236	42.814	12.543	21.311	24.379	15.353	9.856	15.9			68	35	43	50	---	49
	67	24.348	32.01	36.111	26.665	37.1	19.181	17.414	35.464	17.683	16.091	16.082			69	35	43	50	---	50
	68	24.308	42.548	24.551	50.111	20.49	21.873	23.969	32.788	19.091	18.914	14.508			70	36	43	51	---	53
	69	33.478	39.342	40.61	38.425	42.297	24.941	32.02	34.377	18.575	20.744	11.145			71	36	44	53	---	54
	70	27.65	31.38	41.819	30.987	41.181	32.111	32.568	19.757	30.285	23.478	15.979			72	36	45	53	---	56
	71	37.847	38.205	28.067	36.703	21.756	23.594	32.209	17.338	31.459	15.212	19.147			73	36	45	54	---	57
	72	35.974	45.237	51.607	33.785	43.309	21.041	35.003	10.185	33.683	25.832	16.744			74	36	45	55	---	57
	73	35.186	38.182	37.511	32.955	39.052	31.072	27.202	11.242	21.059	14.868	24.628			75	36	46	58	---	61
	74	33.897	28.959	25.325	41.043	13.601	12.26	26.11	17.775	22.849	28.44	13.399			76	37	46	59	---	---
	75	32.307	35.626	30.728	38.416	39.245	30.028	31.685	20.309	20.354	25.88	11.593			77	37	47	59	---	---
	76	35.543	36.56	44.769	31.918	39.2	31.356	41.94	26.764	14.306	28.862	25.116			78	37	47	60	---	---
	77	39.232	44.664	53.053	35.01	36.629	27.258	36.282	15.611	17.037	28.934	19.504			79	37	48	64	---	---
	78	41.034	36.047	33.467	37.715	34.289	21.964	26.082	20.231	12.26	30.766	26.807			80	37	52	67	---	---
	79	42.078	39.409	35.439	41.208	31.742	23.89	27.202	29.092	20.732	29.039	20.872			81	37	54	70	---	---
	80	44.796	37.549	35.55	37.538	20.079	18.646	32.404	21.82	28.721	26.188	27.902			82	38	54	75	---	---
	81	54.093	45.685	33.483	37.376	20.9	9.13	37.291	25.241	28.585	36.761	25.71			83	38	54	76	---	---
	82	39.759	50.183	52.526	12.044	29.985	28.868	33.443	16.419	33.385	27.804	18.206			84	38	57	79	---	---
	83	35.722	29.924	27.308	34.242	18.39	19.705	30.243	34.011	35.141	26.606	17.744			85	39	57	---	---	---
	84	48.902	35.107	39.481	31.38	16.192	12.076	34.975	26.762	27.872	18.457	26.474			86	39	58	---	---	---
	85	41.458	36.438	38.82	33.349	24.998	33.633	32.747	23.321	14.105	28.661	14.124			87	40	59	---	---	---
	86	52.476	26.193	20.664	49.214	25.985	37.541	40.143	25.265	35.635	33.84	24.299			88	40	59	---	---	---
	87	32.337	33.785	21.215	34.583	19.027	38.533	28.695	35.113	21.151	29.546	19.532			89	40	59	---	---	---
	88	24.242	30.238	14.843	35.849	30.002	39.495	31.066	28.209	19.715	33.274	27.65			90	40	---	---	---	---
	89	37.798	26.147	26.159	44.185	16.815	42.595	39.711	31.221	25.906	35.818	23.592			91	40	---	---	---	---
	90	29.37	24.955	21.67	39.11	10.275	37.627	34.982	32.257	24.539	29.474	26.208			92	40	---	---	---	---
	91	22.432	22.421	28.62	40.213	21.365	38.589	42.543	33.245	21.059	32.369	22.464			93	40	---	---	---	---
	92	17.418	18.345	31.615	39.641	17.132	36.222	35.498	20.098	15.341	34.488	12.633			94	41	---	---	---	---
	93	22.743	24.525	23.89	40.749	24.891	20.156	35.682	19.326	19.243	32.721	24.678			95	41	---	---	---	---
	94	24.797	14.18	25.227	44.273	29.927	29.234	38.69	36.189	35.561	30.574	18.806			96	41	---	---	---	---
	95	22.617	35.082	25.191	41.639	25.578	17.239	42.262	30.554	35.731	31.013	25.554			97	41	---	---	---	---
	96	21.862	31.144	33.033	31.779	23.739	20.973	35.635	29.407	25.541	26.668	32.08			98	41	---	---	---	---
	97	20.309	22.143	38.205	30.915	28.407	21.348	32.164	25.96	22.3	25.803	28.926			99	41	---	---	---	---
	98	15.467	25.852	22.631	30.092	27.573	17.626	37.024	21.271	45.984	32.137	19.855			100	41	---	---	---	---
	99	16.834	34.446	39.693	28.875	26.462	19.235	32.858	24.112	42.463	33.733	21.057			101	41	---	---	---	---
	100	17.759	40.2	31.987	17.149	24.331	21.467	30.01	28.721	35.137	21.8	25.146			102	41	---	---	---	---
	101	17.622	19.543	27.728	18.783	18.445	19.226	35.389	15.654	31.908	18.184	16.744			103	42	---	---	---	---
	102	24.538	27.538	36.56	23.427	7.389	13.335	37.551	17.759	27.371	14.282	17.524			104	43	---	---	---	---
	103	31.138	42.318	30.501	13.947	26.197	13.331	37.024	29.635	37.807	12.932	21.603			105	43	---	---	---	---
	104	27.442	32.7	41.135	14.18	19.861	19.443	40.185	23.571	26.535	9.849	14.976			106	43	---	---	---	---
	105	36.976	32.201	42.045	14.519	26.736	20.201	33.334	22.775	37.072	20.409	14.463			107	43	---	---	---	---
	106	36.988	27.214	31.531	19.025	31.615	36.324	38.064	21.368	25.235	18.489	26.302			108	43	---	---	---	---
	107	30.324	21.012	21.752	13.757	35.343	26.047	31.191	24.15	26.405	14.365	31.592			109	44	---	---	---	---
	108	26.596	35.851	41.628	29.385	17.975	24.242	38.971	26.154	30.951	19.543	34.176			110	44	---	---	---	---
	109	30.93	32.741	15.381	17.705	45.174	17.126	39.064	19.942	43.625	36.814	39.918			111	44	---	---	---	---
	110	35.804	38.575	52.414	28.361	42.073	20.098	36.978	23.496	28.209	27.385	41.743			112	44	---	---	---	---
	111	42.078	49.3	53.998	13.074	37.406	18.033	30.792	13.499	43.721	21.631	36.451			113	44	---	---	---	---
	112	38.255	38.038	27.611	30.081	38.251	25.702	29.635	20.017	34.742	35.705	33.374			114	45	---	---	---	---
	113	33.465	40.624	43.943	22.183	40.892	24.441	28.721	24.965	38.656	40.112	30.239			115	45	---	---	---	---
	114	40.617	24.471	26.862	15.553	34.651	19.551	33.818	18.087	29.959	34.915	40.238			116	45	---	---	---	---
	115	29.397	15.615	49.273	34.82	32.901	7.639	30.243	20.985	30.313	39.725	33.001			117	45	---	---	---	---
	116	43.49	30.755	51.117	34.845	24.275	36.569	42.119	16.055	28.904	32.955	28.331			118	45	---	---	---	---
	117	24.38	19.459	51.578	35.426	25.245	30.383	41.638	13.074	21.608	35.376	26.564			119	46	---	---	---	---
	118	37.93	12.663	54.477	40.292	21.204	36.271	34.829	28.383	18.39	38.452	27.653			120	46	---	---	---	---
	119	36.609	13.776	46.021	42.472	12.94	35.203	32.412	21.051	14.386	30.054	27.774			121	46	---	---	---	---
	120	32.88	20.021	28.236	43.727	9.78	38.464	32.747	29.758	21.271	14.932	10.691			122	47	---	---	---	---
	121	34.668	31.274	44.051	33.873	18.328	43.429	42.119	27.524	21.723	33.436	31.393			123	47	---	---	---	---
	122	40.885	18.019	32.336	40.461	24.685	39.71	43.907	26.657	12.368	30.868	29.37			124	47	---	---	---	---
	123	41.474	16.314	39.229	34.134	24.635	28.068	33.494	24.836	8.214	37.553	17.407			125	47	---	---	---	---
	124	36.78	20.186	17.705	46.481	32.646	32.984	40.689	28.594	26.981	40.213	25.886			126	47	---	---	---	---
	125	25.886	18.641	30.279	29.284	30.04	35.342	27.486	10.714	17.239	39.076	23.087			127	48	---	---	---	---
	126	31.799	23.916	21.337	39.251	20.039	36.359	31.307	24.296	19.628	35.283	27.309			128	48	---	---	---	---
	127	31.83	29.421	18.775	39.641	32.288	33.667	34.465	25.957	22.849	37.637	16.862			129	48	---	---	---	---
	128	17.456	28.587	21.86	46.716	29.586	28.415	42.003	15.775	13.721	43.143	12.953			130	49	---	---	---	---
	129	30.179	22.296	24.849	50.041	25.245	24.335	25.508	10.368	23.969	35.907	17.006			131	49	---	---	---	---
	130	25.689	20.467	24.801	45.847	41.8	28.144	43.907	12.637	9.9	37.007	15.069			132	49	---	---	---	---
	131	25.231	26.023	27.309	48.456	31.685	15.162	32.088	13.905	22.743	26.984	28.612			133	50	---	---	---	---
	132	47.613	28.262	20.636	51.042	49.584	28.282	36.449	21.002	25.689	34.731	17.865			134	50	---	---	---	---
	133	48.386	27.89	21.139	34.879	47.706	21.123	36.362	24.055	12.025	34.274	29.164			135	50	---	---	---	---
	134	50.395	15.652	17.908	35.284	13.206	22.432	34.584	24.103	31.906	26.467	25.008			136	50	---	---	---	---
	135	43.907	28.277	33.588	31.867	39.363	22.138	30.602	23.686	38.915	35.217	28.114			137	50	---	---	---	---
	136	39.164	31.156	22.016	23.135	32.993	10.344	37.705	19.758	9.474	25.783	31.989			138	51	---	---	---	---
	137	52.651	21.152	26.66	28.548	29.753	22.368	23.499	18.277	39.924	13.757	10.691			139	51	---	---	---	---
	138	45.47	36.499	26.203	31.001	16.786	12.849	13.013	24.472	33.696	21.612	34.906			140	51	---	---	---	---
	139	31.307	23.862	17.462	15.226	35.913	21.806	22.464	25.806	10.046	21.12	23.335			141	51	---	---	---	---
	140	43.548	47.349	23.202	21.382	35.863	19.8	32.404	22.845	14.101	10.815	33.297			142	51	---	---	---	---
	141	51.656	23.833	20.411	28.826	34.569	29.535	33.465	18.248	17.407	18.573	35.731			143	52	---	---	---	---
	142	29.811	20.333	27.856	24.621	36.11	10.046	32.322	30.855	19.13	28.538	29.811			144	52	---	---	---	---
	143	19.127	46.686	23.084	17.282	36.622	29.557	32.02	28.858	21.2	35.559	36.698			145	52	---	---	---	---
	144	19.216	44.021	29.363	24.428	45.6	33.181	39.263	24.343	18.39	39.652	16.776			146	52	---	---	---	---
	145	31.5	38.925	21.67	25.795	35.305	18.443	26.616	18.284	20.309	40.739	28.16			147	52	---	---	---	---
	146	30.839	44.884	25.015	27.309	38.809	25.981	26.11	24.617	23.197	36.677	25.171			148	53	---	---	---	---
	147	30.602	33.491	32.309	30.934	25.955	11.299	26.879	19.377	21.312	36.982	20.033			149	53	---	---	---	---
	148	31.967	39.926	31.48	13.627	24.921	17.239	20.201	25.304	26.094	29.013	12.154			150	53	---	---	---	---
	149	43.546	41.787	37.17	27.728	18.999	16.616	27.591	24.153	26.934	25.276	17.428			151	53	---	---	---	---
	150	42.816	46.37	25.143	31.39	16.468	21.648	16.22	23.496	26.286	27.752	13.453			152	54	---	---	---	---
	151	32.471	38.833	26.142	18.867	22.693	26.906	20.37	28.464	18.033	29.698	21.459			153	54	---	---	---	---
	152	52.913	46.063	31.072	11.244	21.479	26.278	30.93	17.075	15.85	34.231	22.301			154	55	---	---	---	---
	153	36.925	37.787	37.553	15.927	18.64	29.389	31.585	20.266	16.692	18.81	29.635			155	55	---	---	---	---
	154	27.881	33.212	41.683	30.197	26.822	33.167	37.878	21.084	17.292	15.933	35.96			156	55	---	---	---	---
	155	34.829	33.873	43.987	15.968	13.197	37.203	26.286	27.88	21.817	34.82	34.647			157	55	---	---	---	---
	156	38.105	33.176	36.66	24.615	21.202	31.331	33.245	25.957	29.819	41.316	32.524			158	55	---	---	---	---
	157	44.76	28.538	51.792	19.59	31.242	42.124	36.557	16.949	44.668	40.141	34.829			159	56	---	---	---	---
	158	44.058	39.168	27.867	24.955	28.597	41.541	35.95	29.257	32.338	40.003	24.647			160	57	---	---	---	---
	159	48.599	27.212	46.987	25.109	15.218	42.814	24.612	21.149	35.124	33.424	35.526			161	57	---	---	---	---
	160	48.439	34.743	30.032	26.283	29.957	29.407	37.142	19.198	29.275	26.168	31.222			162	58	---	---	---	---
	161	29.407	36.243	48.505	31.676	31.754	7.502	32.377	25.338	31.769	23.634	24.019			163	59	---	---	---	---
	162	47.185	32.309	23.691	26.462	15.742	19.062	30.916	33.824	19.715	39.557	26.302			164	59	---	---	---	---
	163	45.673	27.792	27.856	29.953	30.877	43.786	34.58	21.347	29.192	45.283	15.005			165	60	---	---	---	---
	164	41.139	25.783	33.768	28.28	39.518	33.27	42.167	28.056	28.91	43.516	15.233			166	60	---	---	---	---
	165	47.233	34.75	31.531	24.935	32.718	30.717	23.973	29.927	27.937	39.247	19.057			167	61	---	---	---	---
	166	33.757	30.266	25.703	32.991	36.299	26.057	31.404	25.613	30.622	42.935	24.52			168	61	---	---	---	---
	167	33.875	22.242	39.394	31.671	37.188	16.236	34.742	24.135	28.265	34.028	13.721			169	61	---	---	---	---
	168	12.156	25.496	32.455	27.603	41.994	25.888	24.242	18.651	37.656	44.238	10.881			170	61	---	---	---	---
	169	23.21	26.263	45.318	35.51	43.665	24.722	32.421	24.56	36.713	44.769	14.694			171	62	---	---	---	---
	170	27.415	24.319	37.12	26.779	42.073	35.866	24.308	18.033	35.443	35.936	21.639			172	63	---	---	---	---
	171	15.162	21.765	38.874	43.128	33.558	28.248	28.309	17.031	32.775	34.871	22.214			173	63	---	---	---	---
	172	27.758	14.693	40.968	36.986	33.078	26.401	17.775	30.189	37.44	43.646	24.019			174	64	---	---	---	---
	173	25.457	22.183	37.43	23.126	38.493	7.908	23.405	16.359	25.647	32.854	18.165			175	66	---	---	---	---
	174	15.884	25.144	31.989	35.194	17.47	21.648	21.695	21.648	30.017	35.451	27.758			176	69	---	---	---	---
	175	13.963	20.303	43.264	35.628	49.089	15.318	26.671	22.483	35.938	12.013	17.759			177	69	---	---	---	---
	176	34.493	24.717	38.544	32.741	43.46	25.376	23.776	17.05	39.404	26.125	18.949			178	71	---	---	---	---
	177	43.05	21.92	16.44	37.871	42.487	24.922	26.27	18.72	32.837	19.245	33.646			179	71	---	---	---	---
	178	27.778	14.282	22.865	12.525	29.032	20.582	29.909	17.865	20.391	16.566	18.284			180	73	---	---	---	---
	179	38.342	20.434	26.487	34.994	30.499	23.806	14.976	21.231	29.094	18.381	13.827			181	74	---	---	---	---
	180	34.832	29.476	17.432	32.673	22.804	27.176	22.023	21.862	12.365	12.359	21.082			182	75	---	---	---	---
	181	45.486	43.558	16.818	40.868	29.075	17.006	21.306	30.657	16.432	18.585	18.284			183	75	---	---	---	---
	182	40.402	42.157	24.652	45.173	14.115	22.225	31.918	28.56	23.275	10.93	27.434			184	76	---	---	---	---
	183	42.078	45.685	43.504	42.869	26.182	5.611	25.893	35.96	28.079	12.782	21.648			185	76	---	---	---	---
	184	48.311	34.47	33.588	46.76	18.473	19.923	34.518	18.231	28.002	12.596	27.309			186	76	---	---	---	---
	185	59.65	37.122	45.822	42.999	5.426	11.913	41.341	26.221	35.875	13.606	29.298
	186	53.799	44.558	46.765	40.279	21.045	24.231	39.232	20.57	44.241	18.751	31.152
	187	41.87	35.783	39.261	38.116	21.093	12.343	27.758	28.08	28.415	24.136	30.05
	188	42.078	41.819	37.549	40.433	23.114	18.331	23.219	28.415	31.633	28.571	31.723
	189	27.653	32.854	23.85	40.322	16.357	22.042	13.721	9.98	25.689	38.081	30.933
	190	23.071	46.633	28.361	37.754	21.962	25.173	14.057	11.216	18.806	39.518	26.525
	191	21.442	41.557	41.853	37.826	18.621	20.309	17.446	20.564	20.285	29.705	19.317
	192	21.323	31.625	50.076	38.888	26.497	12.309	18.575	18.743	17.744	42.71	23.684
	193	20.401	39.481	20.431	32.831	21.563	14.207	17.276	20.57	15.789	32.831	15.611
	194	29.912	35.51	44.139	41.361	23.897	11.498	19.147	27.426	12.633	31.987	16.471
	195	26.6	28.366	42.834	42.779	16.935	24.652	38.109	29.242	19.8	32.366	19.243
	196	41.38	13.071	40.2	43.493	26.743	26.154	41.795	22.198	19.715	33.597	13.792
	197	35.986	33.95	44.977	39.636	19.381	20.247	34.493	20.219	20.582	39.335	11.339
	198	29.619	25.221	31.853	43.898	17.812	21.648	32.509	31.849	11.145	24.337	28.11
	199	29.868	24.102	36.412	45.227	29.22	23.515	33.472	21.986	15.793	32.229	12.324
	200	30.141	27.076	22.767	46.785	20.661	17.006	36.925	17.841	24.38	33.214	26.11
	201	30.732	17.537	19.073	31.156	14.979	20.417	40.003	15.979	23.071	33.383	27.202
	202	28.045	19.103	19.652	44.93	24.515	27.257	19.013	15.714	32.719	35.294	29.032
	203	49.262	17.076	20.054	37.92	30.694	20.528	31.959	15.353	29.735	28.695	12.558
	204	41.534	22.355	17.435	36.499	29.966	34.09	22.743	35.293	21.459	39.291	18.821
	205	28.992	17.768	29.953	40.971	30.465	11.535	35.478	17.088	14.293	34.915	11.488
	206	40.349	11.091	25.61	21.86	33.039	23.427	39.312	12.538	28.967	32.901	15.277
	207	34.94	21.764	24.525	31.206	33.133	16.432	29.52	20.309	29.432	32.357	20.752
	208	34.042	23.878	40.767	30.716	35.801	17.132	36.925	18.443	36.979	30.812	19.713
	209	43.296	25.681	50.136	31.07	36.525	37.592	27.913	18.949	31.346	37.396	21.467
	210	40.403	22.663	43.99	27.051	28.874	29.623	43.566	33.501	41.562	32.503	20.897
	211	27.57	25.747	38.82	17.282	32.041	35.149	27.316	29.165	38.026	25.015	17.006
	212	33.133	17.149	39.827	24.54	33.909	35.986	32.08	26.662	29.397	31.232	9.334
	213	56.299	20.307	38.797	12.805	36.232	25.647	35.938	21.271	25.147	29.993	16.904
	214	39.754	14.693	41.077	18.824	32.503	33.645	33.115	13.129	40.408	38.122	9.017
	215	40.93	19.322	49.417	11.624	40.73	34.9	36.807	16.247	28.687	40.256	13.403
	216	46.354	27.848	45.165	29.421	24.208	54.917	33.875	23.171	32.509	27.255	29.572
	217	33.813	14.18	47.138	21.236	38.678	26.958	50.618	11.232	31.42	27.994	37.273
	218	39.388	21.65	35.956	25.625	37.275	44.678	34.9	19.127	28.967	22.631	23.9
	219	31.327	22.582	47.984	28.561	32.935	37.512	31.138	18.38	27.258	34.014	29.331
	220	50.965	34.412	38.675	41.151	30.346	35.406	34.443	29.442	26.947	32.955	14.809
	221	47.353	30.766	34.47	37.715	37.415	35.113	29.418	19.526	27.728	35.347	37.174
	222	42.607	25.325	36.757	29.064	32.424	40.147	28.114	12.752	39.615	35.647	39.547
	223	27.863	29.021	30.847	35.63	31.993	37.627	23.446	17.031	21.34	30.346	35.691
	224	36.495	32.756	34.863	23.078	37.002	33.699	31.551	22.237	28.883	22.943	37.48
	225	27.774	32.608	27.303	36.163	27.356	36.874	24.956	25.914	39.993	17.196	43.625
	226	35.576	35.074	24.801	13.419	33.009	15.979	38.898	15.816	44.637	15.657	35.128
	227	39.582	51.477	24.801	34.603	25.222	13.936	26.572	21.057	35.363	18.521	32.441
	228	33.245	36.531	21.039	42.341	29.61	16.22	32.748	17.744	36.901	13.928	29.436
	229	35.905	50.966	30.847	37.662	29.268	11.578	31.486	13.694	32.747	11.691	36.38
	230	28.056	31.977	12.305	35.51	22.179	26.875	31.867	18.231	30.638	11.945	22.717
	231	32.942	37.155	24.695	42.36	26.954	20.156	38.622	17.529	32.496	23.983	13.548
	232	37.177	41.73	23.168	40.645	21.537	25.262	38.881	13.988	24.155	22.196	13.988
	233	39.514	38.209	29.421	31.186	30.933	16.517	31.53	11.714	32.15	23.657	19.493
	234	21.862	40.464	22.336	40.817	36.048	26.525	45.73	14.101	31.694	26.579	16.513
	235	45.921	33.888	28.465	32.116	27.204	19.877	33.725	16.595	20.629	24.283	17.414
	236	23.827	37.766	26.032	32.284	16.406	26.474	44.564	19.592	31.5	29.676	27.891
	237	23.187	36.693	19.142	18.184	20.474	18.949	38.006	12.816	21.862	33.131	25.579
	238	21.186	37.776	38.274	23.59	24.108	19.045	40.731	21.28	30.762	28.536	24.848
	239	37.155	43.483	36.086	18.907	24.234	21.026	43.645	23.688	28.211	28.752	24.019
	240	27.104	38.219	51.311	23.584	14.755	6.6	43.962	14.582	28.423	29.12	21.695
	241	18.743	40.629	26.984	25.143	21.792	14.582	28.904	24.941	37.326	31.173	14.785
	242	41.122	39.116	29.385	15.694	20.947	26.649	35.464	15.186	31.959	38.806	28.355
	243	45.326	34.293	55.398	22.424	16.488	25.621	30.783	14.419	12.844	30.868	16.747
	244	32.441	39.317	47.811	22.259	11.26	22.679	26.697	17.232	11.145	30.211	15.655
	245	23.663	36.703	46.155	29.147	22.764	10.633	11.984	17.501	24.907	33.176	18.949
	246	18.418	28.426	33.873	22.611	13.51	13.453	12.558	25.14	25.31	25.46	35.685
	247	15.374	25.367	55.717	22.183	14.257	13.399	19.8	15.459	22.639	25.39	12.816
	248	20.311	29.264	45.432	26.554	34.79	14.694	27.653	20.443	20.127	30.733	29.965
	249	21.368	16.099	51.405	25.191	26.906	25.171	34.196	14.85	18.154	27.481	15.642
	250	32.073	35.021	54.058	10.733	37.607	7.535	14.956	20.781	22.388	26.112	23.663
	251	27.245	26.125	39.18	17.045	33.807	17.414	23.071	22.969	19.8	20.1	19.95
	252	46.264	23.135	37.647	14.217	31.862	8.567	20.687	21.723	27.811	20.353	28.354
	253	38.945	15.295	46.086	17.389	44.16	18.141	12.903	23.717	26.598	19.59	25.116
	254	47.841	7.826	29.021	22.398	40.673	22.301	19.147	31.169	22.561	20.204	22.845
	255	42.453	16.358	18.257	15.593	45.503	19.354	25.503	25.943	16.262	16.692	17.524
	256	42.302	19.272	29.183	19.347	41.908	25.137	17.075	13.217	22.849	20.58	23.973
	257	41.921	18.914	28.548	21.027	40.328	30.877	12.047	23.592	19.923	13.382	16.306
	258	47.757	16.358	17.282	17.768	37.822	11.184	28.423	20.612	33.356	22.699	18.575
	259	40.569	19.969	18.601	17.944	40.751	13.371	33.181	16.904	32.71	14.54	20.737
	260	47.188	28.016	20.353	11.244	37.188	33.05	23.806	14.893	20.056	23.879	19.315
	261	31.799	26.273	23.202	16.05	27.927	25.287	33.298	26.356	38.871	15.075	27.497
	262	40.046	30.018	27.552	27.018	14.839	39.232	28.209	26.214	33.465	30.165	29.397
	263	39.894	23.23	31.186	18.571	28.954	39.824	41.104	30.105	39.071	22.652	12.074
	264	39.015	27.562	26.974	33.424	20.866	34.207	31.191	25.844	33.005	28.156	23.725
	265	44.736	20.178	41.041	13.071	24.191	38.255	25.125	14.86	23.542	40.662	15.884
	266	40.324	26.543	32.7	24.917	21.463	37.526	34.668	24.976	17.204	31.388	30.989
	267	35.293	29.378	44.519	23.938	15.029	40.551	25.783	28.056	21.672	28.916	21.619
	268	27.078	33.149	36.757	29.515	20.661	34.479	17.98	23.703	22.405	38.346	22.055
	269	31.169	34.127	47.446	14.948	24.037	44.76	12.563	21.715	30.874	40.894	29.882
	270	27.708	25.041	41.131	28.49	18.136	42.17	12.074	13.866	21.762	42.517	15.735
	271	27.493	32.249	39.247	36.26	14.17	31.685	17.938	22.003	15.293	19.218	27.585
	272	21.427	36.796	39.99	39.984	14.755	38.47	18.594	23.647	41.458	22.046	14.143
	273	25.689	38.308	25.221	38.109	14.034	32.524	15.277	25.689	37.197	34.305	33.401
	274	16.359	45.432	32.1	31.613	14.688	23.883	26.205	14.306	31.894	25.455	34.276
	275	14.306	24.997	39.247	42.359	22.189	25.993	14.318	24.242	33.645	43.483	35.363
	276	12.26	39.338	44.235	22.767	11.265	22.411	25.14	23.441	34.365	35.712	31.047
	277	25.351	28.447	37.325	39.481	17.393	23.702	11.851	29.637	33.9	32.72	14.549
	278	18.206	32.795	51.392	43.097	26.197	30.821	35.137	11.254	42.787	39.72	33.748
	279	20.559	33.274	44.519	42.278	24.936	10.6	22.717	17.006	36.698	40.836	32.578
	280	28.309	23.253	31.655	43.042	26.947	10.185	23.469	11.232	45.17	36.369	30.185
	281	28.99	14.282	32.7	44.154	24.809	23.827	18.72	26.845	34.555	41.361	32.271
	282	37.394	34.731	24.2	36.757	24.224	32.893	18.494	14.336	34.928	33.205	22.177
	283	46.189	14.118	18.486	40.668	21.03	30.185	15.465	14.463	25.981	36.261	20.708
	284	45.974	16.223	19.241	34.132	18.199	22.774	16.22	15.714	43.268	26.15	24.875
	285	38.633	29.685	23.275	31.178	20.981	20.98	17.126	10.477	32.863	42.446	22.82
	286	48.672	29.864	23.528	23.9	24.279	18.509	29.569	22.151	41.111	24.081	15.775
	287	37.512	15.265	28.826	24.87	33.465	8.591	19.528	15.576	32.524	14.149	24.042
	288	39.875	13.606	33.078	26.527	29.781	32.293	12.993	17.775	38.232	29.094	18.443
	289	33.903	13.096	32.79	19.347	38.291	33.241	19.654	20.861	34.014	37.402	20.69
	290	26.208	27.309	31.671	14.519	20.9	31.717	25.673	22.507	32.441	29.829	25.96
	291	36.76	16.314	36.479	24.249	33.539	33.001	10.768	17.137	39.601	33.274	20.033
	292	36.522	22.421	46.303	22.322	39.702	38.362	27.975	16.547	32.08	34.833	24.085
	293	37.486	17.705	42.742	17.135	39.381	34.28	26.637	27.716	30.526	18.977	21.639
	294	35.914	28.875	26.305	24.917	37.533	33.088	12.386	26.278	28.99	32.885	28.145
	295	49.472	37.102	46.855	28.582	34.068	35.467	22.207	21.407	30.388	34.028	17.07
	296	36.329	37.619	29.807	15.295	39.226	36.708	35.988	27.696	37.119	29.741	15.069
	297	30.93	34.412	44.324	15.618	41.817	36.444	40.665	22.658	43.35	27.79	14.297
	298	31.366	49.644	39.277	11.691	34.027	33.329	42.366	16.816	29.495	29.012	29.209
	299	27.821	37.201	40.707	14.762	26.448	23.416	30.712	7.446	41.735	29.079	24.67
	300	31.169	44.585	38.373	11.624	38.606	31.778	32.718	27.209	38.589	29.097	20.487
	301	18.949	45.187	40.968	10.815	35.339	36.886	38.367	28.796	18.743	31.559	26.279
	302	27.318	43.727	41.806	16.318	39.284	44.303	20.909	26.043	23.281	26.263	21.967
	303	18.165	41.172	39.491	27.447	33.16	29.31	16.633	28.183	19.923	30.496	8.921
	304	16.75	42.433	25.377	28.049	40.355	31.788	23.166	14.297	18.084	37.849	24.612
	305	20.768	38.928	36.459	36.315	33.616	24.256	16.223	23.571	13.217	33.733	28.672
	306	14.105	45.263	35.583	33.294	33.345	25.647	14.501	29.67	7.95	30.53	28.661
	307	31.925	55.124	51.27	28.716	30.826	19.147	13.917	18.72	21.266	41.048	22.646
	308	28.385	51.302	39.887	34.629	27.501	23.883	24.428	15.447	15.437	31.253	33.167
	309	43.105	39.992	35.849	34.488	40.126	23.15	10.275	20.1	19.532	35.907	29.164
	310	47.644	33.283	42.318	31.291	26.411	28.068	8.55	26.139	21.347	36.479	24.406
	311	35.818	34.966	53.723	38.684	19.977	28.464	9.986	22.743	26.332	17.554	11.757
	312	34.488	22.189	49.369	43.94	16.344	19.147	30.164	26.649	23.364	13.606	23.372
	313	36.787	42.452	43.463	44.466	26.527	11.254	21.268	30.895	35.159	14.367	24.991
	314	41.54	50.034	41.592	38.548	24.266	20.528	19.474	28.354	43.907	15.779	16.254
	315	39.111	41.124	34.701	34.564	22.76	24.52	19.117	29.583	32.747	11.433	21.513
	316	41.941	32.608	35.559	42.834	18.524	22.121	21.38	23.788	41.94	14.793	14.976
	317	46.118	32.849	24.319	44.945	19.602	28.964	21.246	18.743	34.196	9.728	28.328
	318	37.13	30.158	34.878	35.201	12.745	20.37	21.183	18.923	44.303	20.434	33.063
	319	48.601	17.537	25.325	24.004	22.81	26.474	20.417	20.909	28.839	15.836	37.635
	320	47.285	21.564	29.577	32.608	17.879	25.304	26.182	17.581	35.696	12.305	39.185
	321	41.079	25.46	12.326	29.595	11.478	19.8	25.539	25.356	31.354	17.705	40.596
	322	38.555	16.927	21.139	27.057	23.191	20.454	21.75	29.52	40.384	20.707	37.385
	323	46.774	18.914	24.136	29.621	26.89	14.582	27.277	34.408	21.002	11.976	39.089
	324	28.27	20.927	24.441	28.729	28.915	22.464	20.49	21.22	31.284	17.043	37.382
	325	40.069	16.286	29.993	31.824	20.904	26.221	27.927	36.971	33.298	14.254	27.54
	326	59.783	19.59	24.026	20.693	30.461	11.913	28.467	27.176	45.17	16.223	29.779
	327	29.735	23.706	21.887	23.162	27.206	10.5	33.197	33.298	37.083	15.458	30.199
	328	32.431	24.615	32.208	23.135	34.787	13.055	27.044	37.93	29.326	10.254	29.286
	329	47.331	31.531	37.691	31.229	22.329	20.162	35.598	31.777	24.706	12.909	15.388
	330	45.277	26.862	36.039	25.109	21.854	22.225	29.893	26.369	26.616	20.623	22.944
	331	44.736	36.986	22.775	12.663	37.233	24.261	36.251	17.414	21.762	16.478	21.427
	332	35.549	34.616	39.998	25.91	35.167	13.792	46.866	20.249	15.871	21.812	22.334
	333	42.945	37.17	40.933	9.865	33.431	23.364	47.328	22.17	22.483	21.637	24.826
	334	35.685	36.304	25.703	15.332	37.58	28.636	37.415	21.082	21.22	24.652	15.277
	335	29.407	29.317	43.517	9.454	40.104	30.681	35.045	27.451	27.442	20.418	13.565
	336	49.722	40.761	47.965	19.804	36.428	27.741	36.101	20.711	25.008	29.763	13.262
	337	43.175	35.719	45.685	26.827	35.199	30.01	37.727	22.939	23.643	32.881	20.627
	338	37.135	34.641	37.754	27.192	37.424	25.147	37.124	14.976	26.371	27.309	13.713
	339	32.858	32.229	28.949	29.474	31.117	33.089	36.99	13.949	12.616	45.556	18.135
	340	18.165	39.89	38.865	26.147	34.751	16.01	40.151	17.636	8.969	33.715	24.539
	341	23.197	42.004	44.051	30.851	28.566	22.977	47.243	23.951	18.087	28.713	14.336
	342	26.286	38.502	58.493	30.965	27.19	23.969	37.598	20.454	16.747	26.906	17.683
	343	23.354	35.537	38.182	29.226	30.688	36.329	36.412	24.965	17.759	35.783	21.026
	344	17.05	34.75	43.626	35.794	28.367	31.28	42.771	21.347	24.706	30.268	13.807
	345	37.493	36.578	31.001	28.387	16.128	33.297	34.251	29.094	19.8	31.379	11.498
	346	37.415	38.816	47.507	36.481	21.895	38.597	16.633	18.4	14.293	30.353	27.622
	347	49.58	31.455	34.16	35	24.717	41.111	17.211	11.894	27.247	27.917	25.265
	348	42.645	32.381	34.956	38.346	24.703	42.371	25.192	22.674	16.44	30.487	29.637
	349	44.434	31.742	51.732	33.568	16.177	44.882	26.395	12.675	21.862	25.88	12.844
	350	44.63	32.7	47.965	36.87	21.379	26.798	30.235	21.367	24.256	20.521	30.874
	351	56.453	23.1	34.82	22.489	18.621	38.294	29.164	21.548	14.105	30.453	15.816
	352	53.727	25.935	33.531	21.631	29.927	27.34	16.177	18.301	24.804	34.354	21.427
	353	53.709	18.28	34.871	31.853	40.256	27.79	24.515	17.431	21.695	29.457	30.526
	354	43.328	14.449	31.708	35.947	43.745	16.909	33.212	29.735	18.071	14.681	29.33
	355	41.386	16.458	28.579	36.329	12.844	13.565	14.825	20.183	29.884	13.536	22.003
	356	47.105	24.801	33.176	46.607	40.799	22.895	26.284	28.612	47.452	17.066	40.551
	357	41.562	18.493	32.455	42.418	46.796	29.077	13.206	27.961	34.962	18.907	31.041
	358	41.748	18.977	35.75	29.012	39.684	21.588	15.874	20.576	42.269	24.955	16.827
	359	36.978	32.877	20.778	17.043	38.893	11.535	29.264	23.304	34.377	13.757	18.72
	360	39.331	33.135	26.193	30.162	37.447	8.323	27.54	24.379	34.94	23.878	20.37
	361	24.019	15.244	19.995	32.956	11.18	27.131	31.685	27.316	43.278	28.455	37.174
	362	26.603	23.483	19.65	43.225	17.9	16.055	42.249	30.526	31.985	38.081	33.632
	363	28.229	38.612	27.988	31.989	17.632	21.695	41.668	16.614	29.735	31.001	29.315
	364	29.656	32.206	33.02	39.418	27.722	20.732	38.987	17.487	22.66	39.153	35.162
	365	32.889	39.046	26.467	18.971	14.966	17.763	27.036	32.916	34.014	38.644	23.011
	366	36.999	40.532	16.884	37.078	22.241	16.26	32.258	27.94	36.522	26.114	11.069
	367	40.617	32.401	24.026	39.262	23.311	16.412	20.063	32.824	36.145	26.696	24.836
	368	38.156	40.3	29.596	51.235	29.569	9.2	21.916	32.844	34.283	30.336	18.403
	369	44.434	23.39	31.615	38.314	37.447	14.257	14.106	27.245	36.403	36.918	15.122
	370	37.791	32.116	23.25	34.94	34.976	18.4	25.51	16.776	28.43	27.057	28.56
	371	28.731	43.128	25.819	21.03	38.367	10.684	9.012	27.497	33.063	30.599	23.179
	372	41.135	44.365	23.349	41.503	31.381	20.276	12.844	26.649	24.472	31.379	11.821
	373	40.989	43.073	22.842	38.569	32.393	14.28	20.55	20.201	38.488	30.526	14.582
	374	34.982	39.901	26.273	40.901	39.543	15.553	20.747	21.323	37.618	31.342	14.516
	375	30.681	36.463	24.148	31.383	43.816	22.14	23.522	15.069	27.078	31.291	14.549
	376	32.602	40.607	29.445	29.648	20.834	17.303	13.555	25.914	30.54	37.953	27.001
	377	37.399	31.144	53.657	28.571	45.556	24.15	14.034	12.343	32.341	29.833	28.4
	378	21.407	14.078	37.871	26.643	39.263	20.596	14.056	14.463	24.081	41.124	17.491
	379	28.96	28.007	41.904	30.822	45.074	26.205	25.192	20.033	34.804	36.34	18.691
	380	33.52	17.944	18.727	18.904	45.174	20.219	17.67	19.404	22.223	32.877	17.208
	381	37.844	13.852	39.289	22.933	46.097	38.288	34.664	8.229	33.478	32.817	10.124
	382	28.915	24.955	40.636	59.725	42.347	36.581	25.355	15.005	35.974	28.573	19.986
	383	21.028	26.462	34.341	28.016	40.635	45.053	44.599	14.124	27.913	25.247	12.558
	384	17.006	17.435	37.502	11.464	40.149	44.668	40.444	21.608	24.219	27.173	19.393
	385	22.977	19.471	38.521	31.576	36.087	36.234	20.9	23.72	33.645	36.416	17.865
	386	17.47	18.493	50.271	13.051	30.57	36.145	27.577	22.469	22.698	37.619	13.395
	387	23.725	18.977	39.701	16.017	33.592	25.621	15.034	26.332	21.392	23.751	22.329
	388	24.804	32.877	44.605	27.294	33.934	30.082	26.871	17.799	31.857	27.59	17.126
	389	21.862	33.135	42.069	16.763	34.39	35.399	22.935	26.307	34.408	14.948	14.177
	390	27.202	15.244	36.757	22.723	35.678	27.524	11.874	20.055	39.254	16.406	18.033
	391	29.24	23.483	44.769	14.118	26.663	30.827	15.218	19.127	33.439	19.073	22.674
	392	39.973	38.612	30.197	22.618	19.235	18.512	10.904	18.165	39.571	8.283	26.22
	393	28.423	32.206	17.439	13.776	26.979	29.083	12.349	27.929	30.93	14.18	26.154
	394	21.862	39.046	24.508	8.346	20.693	26.596	16.617	17.855	31.211	14.838	40.185
	395	14.839	40.532	22.943	15.458	22.039	10.831	21.099	17.759	30.01	14.305	32.837
	396	33.206	32.401	27.867	7.843	21.183	17.98	14.128	10.046	43.295	20.814	29.779
	397	25.406	40.3	23.44	20.318	13.137	15.673	12.77	27.104	28.904	36.58	31.985
	398	57.518	23.39	20.303	26.429	22.505	11.832	15.117	26.147	44.505	18.077	21.059
	399	33.245	32.116	19.951	18.601	32.811	15.714	27.671	22.329	39.924	24.994	9.474
	400	36.722	43.128	11.011	29.284	25.955	19.974	36.748	20.391	24.019	38.46	19.354
	401	32.55	44.365	19.624	29.284	25.174	22.411	33.562	29.724	34.018	41.117	15.654
	402	36.713	43.073	33.151	29.763	25.189	20.074	8.068	23.372	38.369	37.211	15.277
	403	44.124	39.901	26.393	31.936	25.658	7.759	18.475	22.416	39.894	30.937	14.001
	404	20.947	36.463	17.797	39.304	22.404	27.609	24.234	15.654	28.423	38.452	30.411
	405	16.036	40.607	24.319	33.424	25.334	9.394	20.308	27.352	29.289	42.541	26.79
	406	40.97	31.144	19.607	49.125	19.596	13.725	16.462	22.062	26.11	29.269	25.164
	407	37.081	14.078	20.892	33.985	22.69	8.728	21.092	22.977	21.059	26.319	35.54
	408	17.45	28.007	33.105	31.144	12.849	20.156	25.985	16.885	18.506	39.223	7.729
	409	40.404	17.944	19.041	37.325	24.216	16.036	16.129	27.05	32.412	43.205	11.077
	410	39.932	13.852	42.465	45.676	28.198	34.134	14.644	19.125	35.495	34.056	31.854
	411	44.434	24.955	42.325	29.523	23.026	20.092	32.746	16.471	40.98	32.366	19.616
	412	39.876	26.462	15.918	33.717	27.577	26.938	46.344	15.666	31.307	42.806	26.616
	413	39.213	17.435	35.524	35.409	21.204	22.641	39.161	28.045	25.224	34.898	36.041
	414	42.001	19.471	46.883	35.535	18.916	34.841	35.166	25.592	41.307	34.414	14.105
	415	48.617	17.886	44.404	41.532	26.141	26.649	32.914	14.582	20.772	34.879	20.781
	416	45.313	26.606	50.902	34.697	16.705	42.688	32.258	11.063	44.548	32.359	20.955
	417	35.761	17.679	43.176	39.957	10.935	43.048	39.828	31.307	17.246	32.91	25.858
	418	42.634	8.731	40.108	35.947	21.092	51.146	23.91	9.506	25.234	31.615	19.317
	419	44.955	31.576	29.021	39.905	31.255	51.377	37.903	13.932	35.224	26.779	24.18
	420	14.018	23.321	17.755	34.803	31.452	45.182	28.978	26.441	43.815	22.648	13.499
	421	14.907	32.1	---	30.366	39.517	38.255	31.35	27.415	28.08	31.748	17.407
	422	13.879	28.217	---	30.526	41.334	36.469	41.079	26.958	30.699	36.261	15.611
	423	20.711	43.654	---	37.201	29.651	34.047	43.315	21.057	32.557	29.208	21.648
	424	26.332	45.546	---	33.266	31.951	38.871	41.313	20.856	24.153	28.548	21.682
	425	40.39	43.543	---	32.336	38.575	38.533	43.71	17.944	15.419	21.564	34.171
	426	31.5	37.441	---	28.862	38.294	38.633	26.819	22.329	21.873	21.458	30.157
	427	34.274	40.043	---	32.881	34.056	43.356	28.474	14.85	26.175	12.16	28.006
	428	38.94	38.694	---	35.558	36.014	33.45	43.46	30.933	21.603	12.4	28.423
	429	35.526	44.139	---	32.917	35.696	43.469	43.636	24.738	19.947	25.39	24.622
	430	43.365	35.439	---	19.712	37.282	45.341	37.221	30.01	21.306	17.537	32.528
	431	41.497	45.283	---	13.074	21.797	33.862	28.676	18.756	23.87	23.071	18.789
	432	33.903	37.187	---	29.596	14.17	38.547	39.316	21.428	25.76	21.195	25.094
	433	23.427	37.17	---	19.025	19.955	35.079	27.374	22.995	26.798	8.718	24.839
	434	38.547	33.384	---	26.557	22.981	36.886	28.23	15.906	24.313	10.835	29.26
	435	37.807	38.209	---	30.953	20.909	43.907	35.265	16.557	23.679	12.187	24.804
	436	36.83	29.021	---	32.775	27.941	34.94	37.186	16.747	21.92	12.663	18.301
	437	38.331	36.632	---	13.692	19.939	43.973	31.928	15.762	14.868	8.219	25.81
	438	34.813	18.061	---	21.368	16.59	41.574	33.493	19.962	12.558	11.624	24.682
	439	35.443	28.007	---	25.276	22.465	6.727	24.969	25.327	24.611	9.849	30.099
	440	48.272	27.19	---	16.641	25.12	38.555	38.919	27.976	22.423	17.708	34.132
	441	38.464	17.435	---	20.224	15.295	40.908	37.029	25.806	19.317	7.622	33.232
	442	41.853	17.537	---	23.094	26.128	41.797	38.805	21	19.974	15.593	34.965
	443	19.628	12.16	---	16.05	22.976	37.017	47.239	22.66	21.026	10.779	33.063
	444	37.076	26.606	---	22.354	28.755	48.758	29.432	16.627	17.926	22.1	38.544
	445	45.826	16.637	---	26.68	24.051	30.324	28.581	14.954	38.533	18.571	36.581
	446	47.372	26.984	---	25.903	13.807	55.744	38.077	12.324	16.776	23.634	24.722
	447	42.923	26.591	---	17.842	28.027	40.551	44.743	8.153	16.013	22.524	31.989
	448	43.907	23.213	---	11.846	27.223	43.641	29.576	14.694	32.844	24.102	32.893
	449	30.139	28.752	---	32.116	39.79	40.384	24.497	29.165	37.741	35.815	39.894
	450	28.585	37.637	---	28.44	41.366	37.699	33.889	24.14	25.146	36.986	26.405
	451	17.732	27.178	---	30.092	46.08	37.847	43.374	22.69	32.337	26.563	30.328
	452	16.082	37.647	---	18.907	32.5	41.122	38.934	20.092	41.079	34.332	27.257
	453	14.36	52.531	---	22.212	43.264	31.477	29.289	35.174	34.618	23.427	28.248
	454	31.377	41.475	---	16.35	35.496	36.78	32.448	16.254	35.731	22.872	23.224
	455	15.277	40.318	---	23.59	30.294	38.318	35.525	20.055	31.128	27.792	29.447
	456	37.93	32.98	---	37.43	41.038	39.256	36.993	22.445	39.426	29.551	26.205
	457	33.508	28.825	---	30.526	38.959	35.141	25.772	25.318	34.829	28.698	26.681
	458	20.285	40.373	---	31.617	49.04	40.197	35.432	22.658	40.255	44.884	26.29
	459	33.334	45.771	---	31.061	46.16	36.609	41.863	14.105	36.569	47.058	25.503
	460	40.974	40.19	---	33.024	29.494	25.356	35.086	12.074	38.48	42.341	23.224
	461	39.164	38.284	---	35.317	23.742	38.633	33.345	14.207	44.76	30.92	31.585
	462	39.064	49.509	---	22.141	39.331	28.636	23.196	11.894	35.342	27.867	17.555
	463	40.046	41.096	---	37.007	35.397	32.441	41.269	20.391	41.153	31.298	21.831
	464	24.941	36.502	---	37.619	38.948	25.047	31.3	10.046	34.94	39.608	17.744
	465	34.303	40.603	---	36.814	35.305	23.684	33.525	18.463	47.513	48.079	16.262
	466	44.303	29.948	---	39.992	30.994	22.798	26.4	23.989	42.031	33.514	16.513
	467	43.087	27.076	---	35.942	31.653	29.981	27.467	26.584	40.155	29.025	19.517
	468	35.818	42.652	---	43.788	34.62	15.332	36.064	22.339	46.294	39.214	29.985
	469	31.723	40.2	---	40.241	27.279	21.773	44.385	21.108	27.257	34.957	16.616
	470	42.078	30.77	---	36.122	24.977	24.628	42.696	29.397	37.578	20.763	15.277
	471	17.759	40.428	---	43.461	17.426	34.075	46.541	31.539	36.924	28.729	12.165
	472	26.906	35.402	---	29.833	18.82	22.561	40.57	27.415	38.837	30.266	18.111
	473	17.232	36.703	---	9.128	19.526	20.711	28.72	36.651	29.753	39.036	20.454
	474	18.949	31	---	33.118	33.923	26.29	32.993	27.493	28.491	26.376	25.389
	475	16.776	22.767	---	34.248	14.877	25.647	33.139	27.054	45.091	32.646	14.817
	476	31.585	26.906	---	32.072	23.522	12.811	30.119	31.117	17.351	38.394	16.44
	477	16.557	27.332	---	31.918	13.76	13.8	22.765	17.744	22.432	31.973	30.147
	478	18.231	28.477	---	33.189	21.099	17.569	33.082	17.841	25.125	22.016	28.464
	479	32.471	26.127	---	37.259	21.797	12.587	34.676	30.737	20.309	13.259	25.338
	480	28.458	12.516	---	15.854	26.515	30.191	31.363	25.873	16.306	22.569	25.981
	481	42.719	28.277	---	13.692	26.371	22.818	18.497	20.033	13.143	14.723	24.973
	482	47.147	11.638	---	7.09	15.029	21.348	22.878	22.295	25.396	14.932	32.421
	483	23.725	14.118	---	13.431	12.833	16.036	22.565	23.776	26.124	19.954	16.284
	484	30.933	12.73	---	24.308	17.477	19.429	19.497	21.22	30.554	23.107	21.541
	485	29.298	27.728	---	26.112	23.235	31.062	17.734	15.915	23.281	19.353	31.092
	486	26.11	15.836	---	14.078	24.079	33.829	10.165	28.08	28.287	16.026	31.234
	487	32.747	31.867	---	25.885	18.808	37.617	15.413	23.847	21.504	21.005	30.473
	488	36.041	19.712	---	21.874	20.429	26.147	11.731	19.31	17.246	37.679	23.679
	489	39.711	24.136	---	14.957	25.49	29.965	19.887	16.025	13.949	30.987	30.916
	490	34.267	18.521	---	32.775	26.318	23.545	17.734	17.841	13.143	38.928	32.287
	491	42.583	23.25	---	16.154	30.046	28.975	19.25	32.404	22.977	38.161	19.181
	492	43.44	27.994	---	22.421	37.377	23.427	12.463	22.679	15.716	37.035	30.074
	493	27.741	36.153	---	18.489	29.704	36.651	14.778	24.647	24.18	39.597	14.04
	494	47.588	31.764	---	17.196	33.045	33.606	20.308	19.266	28.797	38.06	13.151
	495	43.078	36.633	---	17.024	31.421	42.013	19.094	20.443	50.294	24.35	11.61
	496	18.436	23.39	---	27.277	36.206	43.445	17.165	17.239	38.871	38.867	11.232
	497	34.408	36.438	---	32.673	34.383	41.859	17.158	19.04	36.362	35.503	9.082
	498	29.927	31.615	---	19.652	38.276	37.017	25.37	18.4	25.547	31.48	11.578
	499	26.649	40.108	---	24.428	33.769	45.028	29.01	22.696	25.087	33.516	21.762
	500	30.427	43.422	---	23.084	40.632	34.255	35.323	18.463	45.953	30.783	15.762
	501	24.687	44.024	---	26.518	44.07	31.307	46.359	16.984	30.082	34.637	15.318
	502	26.026	48.639	---	31.229	35.079	41.532	25.27	11.425	27.811	30.994	19.813
	503	27.332	44.131	---	27.179	39.772	44.535	37.707	25.689	24.97	36.276	15.533
	504	22.831	36.202	---	37.565	45.342	42.382	28.041	13.397	25.914	29.385	18.389
	505	25.981	37.715	---	42.304	41.304	22.911	33.493	18.878	21.695	32.378	26.474
	506	20.37	14.693	---	47.942	31.294	29.752	27.941	25.453	25.25	28.133	17.841
	507	12.26	38.182	---	43.695	36.218	34.815	42.706	22.791	28.115	32.378	21.698
	508	21.695	21.326	---	34.66	43.902	9.116	40.416	19.644	16.021	26.668	26.008
	509	25.545	26.283	---	45.022	31.453	24.335	31.494	24.738	20.687	30.822	18.575
	510	25.406	27.877	---	37.33	33.082	21.306	35.573	19.708	17.456	33.614	21.026
	511	19.127	13.864	---	36.114	21.359	25.482	32.524	22.556	26.888	29.307	26.27
	512	24.15	29.021	---	30.953	24.877	28.63	34.094	22.905	16.963	36.836	33.235
	513	29.149	16.866	---	40.998	17.106	17.657	34.391	27.162	27.627	38.864	30.793
	514	21.057	24.849	---	35.313	28.34	7.519	40.915	17.602	11.488	41.853	31.117
	515	41.518	19.245	---	35.802	25.985	28.636	20.772	18.775	17.204	34.393	30.239
	516	48.236	13.096	---	37.148	10.374	26.258	29.829	15.816	19.367	36.434	36.636
	517	48.461	17.937	---	22.189	22.676	13.331	16.833	25.171	24.019	17.742	34.075
	518	45.909	20.434	---	11.695	23.596	17.194	13.434	21.831	17.414	16.923	28.585
	519	45.411	28.908	---	27.015	18.149	17.351	18.248	25.963	11.593	19.624	34.891
	520	50.159	31.708	---	32.381	24.234	22.339	18.579	23.238	14.956	21.039	31.989
	521	43.641	27.782	---	31.588	25.688	11.984	22.922	13.11	14.495	16.989	35.685
	522	42.56	24.075	---	26.127	15.625	14.245	19.027	29.57	17.204	35.171	30.243
	523	38.388	31.792	---	22.052	28.365	19.449	27.982	31.969	29.289	34.454	43.613
	524	52.681	28.826	---	13.458	21.386	15.604	32.575	22.521	22.849	33.388	31.959
	525	44.124	37.832	---	23.789	26.476	19.786	28.465	28.975	27.104	33.483	34.584
	526	28.114	41.221	---	18.641	27.279	26.879	20.057	22.674	44.717	30.975	32.269
	527	30.551	32.346	---	17.537	18.579	21.495	35.495	31.691	34.479	33.131	25.886
	528	25.756	37.042	---	23.162	14.57	13.092	29.713	33.245	32.412	33.04	30.554
	529	16.557	33.363	---	23.751	17.006	29.634	25.235	20.132	33.99	25.247	23.155
	530	20.249	40.875	---	28.564	24.317	11.599	17.136	24.539	33.034	25.206	20.576
	531	28.019	36.153	---	24.551	37.598	8.101	28.041	26.938	34.387	26.665	26.71
	532	17.987	33.389	---	38.755	15.297	22.031	37.878	27.96	35.251	39.24	33.248
	533	28.115	36.438	---	30.804	28.185	16.513	39.051	25.444	34.196	33.068	17.775
	534	22.225	37.122	---	39.92	31.862	30.681	44.264	33.741	35.224	29.105	18.548
	535	34.018	32.006	---	43.001	27.13	33.526	37.051	18.02	40.112	33.577	28.99
	536	34.018	31.115	---	46.362	28.498	37.58	49.188	23.571	38.621	31.559	10.472
	537	40.98	37.996	---	24.863	31.039	34.914	22.693	23.586	38.734	26.663	22.339
	538	45.278	25.668	---	46.694	40.41	37.064	27.568	15.381	15.214	23.241	14.78
	539	44.847	37.114	---	35.944	41.944	35.761	27.321	20.285	17.622	33.706	20.359
	540	46.253	35.551	---	39.064	40.504	31.307	22.42	26.503	24.37	18.073	22.969
	541	44.445	41.328	---	41.307	44.975	6.339	17.206	24.123	26.662	29.618	15.275
	542	32.08	35.956	---	42.73	32.843	40.079	22.003	24.231	15.341	9.513	20.033
	543	39.185	35.023	---	41.171	22.721	40.418	16.793	18.494	24.38	28.133	26.842
	544	41.129	39.168	---	45.711	29.966	39.289	14.187	24.63	20.055	26.71	18.949
	545	29.851	26.751	---	23.56	33.005	39.973	20.75	16.1	22.679	37.03	18.39
	546	54.679	33.203	---	45.958	13.042	24.848	11.842	22.301	15.714	30.526	23.082
	547	42.359	44.165	---	42.404	25.12	28.214	16.89	24.706	20.006	22.183	18.284
	548	33.565	32.309	---	42.21	24.867	22.808	19.318	22.214	21.382	23.247	19.684
	549	35.851	31.001	---	42.381	23.448	13.636	16.025	19.159	13.525	25.635	28.56
	550	39.894	28.538	---	44.859	16.529	20.002	10.834	15.769	36.451	18.268	22.055
	551	42.369	19.949	---	25.138	16.655	22.641	19.001	19.045	29.227	13.231	11.385
	552	41.743	13.947	---	38.452	18.013	32.138	22.147	18.575	16.306	16.318	30.695
	553	39.064	15.593	---	34.263	10.591	19.35	16.924	29.535	22.774	12.805	20.528
	554	39.76	22.611	---	33.877	23.699	16.547	27.605	28.27	34.906	20.23	12.26
	555	42.216	13.536	---	31.692	25.355	26.947	20.753	36.403	34.075	16.067	11.337
	556	41.257	18.17	---	29.228	22.141	17.407	26.46	23.973	33.642	13.101	16.744
	557	41.847	11.739	---	26.906	26.944	15.467	19.381	25.428	28.87	10.815	24.148
	558	34.94	15.168	---	20.302	18.279	20.501	21.353	14.777	38.003	17.937	20.57
	559	34.829	20.707	---	18.127	24.383	21.653	38.742	16.247	43.962	28.273	11.668
	560	32.628	13.606	---	22.226	27.605	23.234	36.78	20.454	30.54	11.803	18.972
	561	29.57	15.553	---	27.71	28.516	26.664	46.638	14.649	30.877	14.438	15.871
	562	23.281	43.155	---	26.462	12.117	23.053	34.823	30.951	31.211	15.968	18.743
	563	25.241	43.579	---	30.975	32.511	19.322	41.232	34.026	37.096	40.555	18.646
	564	32.201	40.22	---	25.419	25.934	11.06	45.466	22.849	35.26	29.084	11.014
	565	22.155	38.752	---	15.794	27.372	16.976	32.152	21.831	13.467	26.112	19.198
	566	21.057	41.048	---	21.564	29.838	19.757	32.715	15.611	28.721	28.661	22.062
	567	28.355	39.428	---	20.054	32.025	26.682	32.11	14.508	35.743	31.425	15.437
	568	22.17	34.469	---	13.369	33.51	32.271	48.349	16.647	20.098	27.804	14.868
	569	17.006	38.483	---	11.256	12.175	21.964	31.738	22.223	19.354	25.717	23.938
	570	24.05	44.631	---	8.701	10.355	31.694	26.593	18.033	16.247	38.762	19.974
	571	15.277	25.001	---	20.92	31.431	30.375	48.669	16.036	25.632	36.184	19.628
	572	23.293	34.897	---	10.46	20.957	29.643	45.095	17.088	13.381	38.544	27.318
	573	16.776	37.626	---	28.548	36.988	38.317	29.832	22.986	13.143	32.817	20.944
	574	25.632	34.924	---	29.039	42.405	31.786	30.059	17.088	9.082	42.736	18.087
	575	28.209	26.842	---	38.291	35.986	43.546	30.669	19.045	19.923	33.424	25.503
	576	23.938	27.057	---	25.038	35.373	34.991	24.89	18.212	21.323	41.541	17.926
	577	24.706	20.469	---	42.665	40.749	44.09	33.578	22.339	14.956	29.705	30.274
	578	26.915	39.693	---	42.331	46.621	33.808	24.313	24.722	37.705	35.98	24.019
	579	37.174	32.992	---	46.698	36.906	33.07	25.472	19.062	30.139	31.211	14.207
	580	26.612	40.662	---	44.672	41.91	32.105	30.768	16.776	34.836	34.852	19.443
	581	32.094	19.032	---	41.787	36.78	24.768	33.387	22.743	39.015	34.81	23.515
	582	29.708	20.438	---	37.826	38.243	21.373	31.066	19.923	40.456	38.373	12.787
	583	25.389	12.068	---	37.818	30.747	19.092	40.562	25.748	17.841	30.599	13.932
	584	43.773	17.49	---	39.931	24.598	8.842	31.433	21.812	31.592	29.741	22.301
	585	30.548	9.261	---	16.458	7.438	18.181	29.386	18.978	17.456	28.964	22.939
	586	43.958	18.617	---	33.02	20.054	21.211	28.144	10.244	17.006	31.568	17.744
	587	41.635	28.548	---	27.134	12.595	24.885	45.264	26.603	20.37	28.228	19.9
	588	39.953	18.916	---	15.226	27.13	14.177	27.487	13.11	16.744	33.866	19.184
	589	35.293	25.852	---	21.117	21.126	12.844	14.778	15.979	12.936	36.82	13.988
	590	41.309	33.733	---	12.902	29.311	19.147	30.257	22.507	29.149	43.531	23.776
	591	24.922	35.107	---	25.923	22.344	19.317	48.261	18.181	18.821	29.738	28.95
	592	38.387	23.071	---	27.289	31.019	32.164	26.586	12.997	13.074	37.209	30.835
	593	40.083	33.504	---	26.606	30.077	10.847	24.261	25.511	13.866	22.69	33.929
	594	42.124	13.164	---	26.147	24.648	18.775	19.184	22.905	13.525	20.553	33.525
	595	17.338	30.472	---	14.574	17.232	28.669	26.84	18.821	17.292	28.091	40.091
	596	40.123	38.544	---	9.075	31.375	23.797	26.365	23.483	20.002	22.765	33.183
	597	43.613	43.216	---	27.212	27.076	12.924	26.714	16.134	14.797	33.491	37.102
	598	26.109	29.165	---	31.792	16.747	21.026	33.29	18.39	22.818	38.06	35.169
	599	47.44	29.079	---	26.96	28.214	24.738	38.465	26.147	24.348	42.439	31.834
	600	43.407	32.559	---	20.92	21.803	10.824	26.887	15.762	25.342	36.665	39.312
	601	31.362	33.1	---	12.683	22.36	25.879	27.274	16.776	37.44	20.394	37.174
	602	31.476	39.398	---	14.853	21.777	44.971	30.124	17.204	29.941	24.456	38.18
	603	37.038	28.862	---	14.632	23.663	32.992	19.914	15.162	21.026	25.852	30.629
	604	33.9	35.212	---	17.705	17.676	32.052	20.308	13.807	32.616	18.184	27.771
	605	31.694	34.166	---	13.864	21.589	40.845	12.908	18.494	32.347	16.058	22.464
	606	34.518	32.992	---	24.319	16.89	36.142	15.384	20.092	36.13	28.601	29.298
	607	30.131	46.554	---	29.993	22.304	27.34	21.183	17.407	34.906	16.003	30.074
	608	19.856	31.588	---	35.628	29.453	31.623	22.957	21.762	42.262	---	20.201
	609	15.419	26.68	---	35.495	18.164	9.633	19.213	27.245	43.822	---	20.955
	610	29.33	20.303	---	36.276	31.104	15.611	24.949	22.413	45.284	---	20.711
	611	22.998	15.265	---	35.16	30.603	16.909	11.129	32.533	33.824	---	21.504
	612	20.711	23.541	---	35.409	32.626	20.228	15.464	32.65	22.646	---	22.939
	613	35.818	18.497	---	43.128	42.132	9.814	25.881	20.264	30.874	---	13.135
	614	32.05	10.318	---	33.825	30.311	13.565	17.211	23.676	31.53	---	25.632
	615	26.479	11.926	---	20.186	35.085	24.804	9.841	21.695	31.769	---	21.995
	616	50.197	24.657	---	29.758	32.344	18.72	26.744	27.018	34.565	---	22.329
	617	18.949	15.148	---	36.239	37.868	9.98	16.575	17.953	15.381	---	15.233
	618	44.253	30.175	---	38.93	45.313	22.977	36.173	18.361	33.725	---	14.538
	619	33.961	17.944	---	39.589	28.852	19.003	37.402	18.436	38.887	---	16.744
	620	47.306	24.663	---	45.047	41.696	23.663	37.402	22.187	35.421	---	25.96
	621	29.782	29.864	---	33.853	22.132	20.443	31.366	15.611	29.016	---	35.929
	622	41.104	31.274	---	34.086	24.814	10.172	45.305	24.905	32.788	---	37.798
	623	30.626	37.145	---	17.295	15.295	15.673	30.58	15.953	35.761	---	26.388
	624	32.404	21.558	---	22.71	19.184	28.265	34.526	23.737	32.494	---	39.361
	625	34.584	44.229	---	27.514	21.669	18.939	32.524	19.21	38.435	---	37.116
	626	37.898	38.178	---	13.627	30.76	15.64	32.828	18.459	32.404	---	39.961
	627	36.555	37.849	---	16.866	18.055	27.887	30.223	19.727	30.776	---	28.513
	628	39.033	38.147	---	25.564	17.651	18.39	32.787	25.024	28.915	---	22.507
	629	33.725	35.283	---	16.866	18.647	18.114	42.067	28.502	29.67	---	24.153
	630	37.879	33.514	---	21.86	19.459	27.338	37.712	32.893	41.341	---	29.898
	631	35.682	31.977	---	34.341	16.247	31.373	31.795	27.567	32.59	---	21.179
	632	31.431	31.144	---	11.471	20.414	18.486	34.987	18.436	28.57	---	12.633
	633	29.065	33.985	---	20.98	15.625	26.224	36.201	15.332	32.377	---	23.679
	634	41.667	33.445	---	14.977	28.72	25.924	34.317	23.224	38.978	---	17.134
	635	31.066	31.38	---	9.886	25.934	26.981	33.646	23.592	34.065	---	25.914
	636	41.381	28.903	---	24.233	18.164	13.399	15.464	25.304	33.297	---	24.38
	637	59.894	37.336	---	35.074	18.524	29.258	7.419	19.526	27.177	---	24.308
	638	46.608	27.962	---	29.296	33.099	12.185	20.875	26.762	33.297	---	20.37
	639	41.638	35.539	---	35.021	38.097	31.717	33.005	8.651	34.841	---	17.865
	640	50.173	25.655	---	31.642	31.902	30.165	30.594	22.837	31.918	---	17.126
	641	40.617	20.664	---	37.511	20.458	44.024	30.818	18.072	34.166	---	15.119
	642	14.343	26.193	---	33.504	37.243	37.164	43.804	24.203	28.43	---	29.173
	643	---	13.741	---	44.877	28.852	29.92	26.684	18.462	29.33	---	25.125
	644	---	11.593	---	39.161	21.098	14.694	38.618	11.549	39.278	---	18.231
	645	---	19.091	---	48.202	28.34	32.691	37.413	18.789	41.59	---	20.092
	646	---	34.752	---	47.706	24.926	32.197	35.832	14.78	22.003	---	20.874
	647	---	37.017	---	29.995	17.158	42.864	44.888	18.691	31.857	---	27.653
	648	---	39.16	---	38.905	24.936	37.559	31.867	24.38	40.091	---	26.175
	649	---	35.313	---	41.929	23.683	30.155	33.523	29.286	40.532	---	29.92
	650	---	32.267	---	34.915	21.433	18.691	35.395	14.306	40.423	---	23.725
	651	---	30.357	---	39.488	11.598	42.868	31.774	28.068	36.698	---	19.8
	652	---	39.557	---	40.683	24.814	48.01	30.965	16.75	32.1	---	25.849
	653	---	38.538	---	31.825	15.69	51.203	28.06	23.679	27.509	---	27.627
	654	---	47.238	---	36.123	16.617	42.259	33.99	11.165	23.973	---	19.727
	655	---	42.294	---	43.001	17.247	36.815	30.785	26.83	33.294	---	20.711
	656	---	45.12	---	32.847	19.706	45.598	36.297	18.389	27.316	---	16.949
	657	---	36.122	---	37.842	16.262	28.9	26.812	15.233	27.426	---	15.119
	658	---	39.106	---	37.496	14.907	34.872	25.079	14.575	12.216	---	25.137
	659	---	35.771	---	38.182	15.464	27.435	28.28	13.2	17.841	---	28.797
	660	---	35.889	---	36.762	22.167	40.439	29.822	16.306	21.682	---	22.432
	661	---	33.733	---	37.068	21.183	41.54	34.965	27.309	29.098	---	22.849
	662	---	14.974	---	35.524	16.617	43.03	31.081	23.155	35.576	---	32.88
	663	---	38.373	---	46.114	14.688	41.027	32.302	18.821	26.616	---	27.94
	664	---	34.697	---	35.892	23.207	39.123	33.395	29.065	29.107	---	14.538
	665	---	36.459	---	26.107	31.998	43.929	34.257	16.834	19.99	---	18.436
	666	---	43.531	---	33.056	35.898	36.808	36.629	21.695	21.513	---	17.744
	667	---	20.611	---	27.562	32.64	37.189	28.592	12.957	21.039	---	25.689
	668	---	19.459	---	19.624	36.279	37.898	33.503	30.917	30.989	---	18.743
	669	---	17.08	---	23.634	39.828	38.47	35.803	30.147	27.213	---	27.653
	670	---	25.377	---	29.807	33.548	34.479	34.778	33.298	25.116	---	26.026
	671	---	18.521	---	22.088	34.341	15.157	36.339	23.405	16.821	---	19.517
	672	---	13.795	---	30.16	42.606	20.023	34.199	20.092	24.228	---	35.141
	673	---	23.701	---	19.041	37.573	11.578	37.959	16.036	29.815	---	40.36
	674	---	11.536	---	28.204	32.015	21.931	36.485	10.881	33.19	---	36.128
	675	---	14.617	---	22.524	32.93	16.517	42.31	22.301	28.24	---	24.05
	676	---	28.105	---	21.195	31.902	26.309	28.748	18.548	36.801	---	27.05
	677	---	41.957	---	21.86	29.224	20.514	37.295	25.356	39.089	---	31.346
	678	---	31.989	---	21.787	22.36	20.156	28.014	21.347	44.253	---	32.073
	679	---	43.579	---	24.657	20.92	25.618	50.692	26.474	30.835	---	33.298
	680	---	36.703	---	23.213	24.52	19.727	17.854	18.955	32.177	---	30.082
	681	---	36.689	---	26.325	20.224	23.684	11.676	21.179	35.162	---	28.51
	682	---	43.364	---	41.386	12.635	21.082	19.688	27.653	36.968	---	25.338
	683	---	36.492	---	39.561	17.382	8.735	8.364	24.539	38.547	---	22.698
	684	---	38.548	---	39.214	16.223	14.36	18.475	24.628	35.616	---	18.277
	685	---	42.472	---	40.072	12.59	14.694	23.919	27.435	36.519	---	34.416
	686	---	34.298	---	42.433	25.592	18.231	21.183	24.687	35.709	---	16.262
	687	---	41.343	---	39.049	33.137	22.995	21.854	23.071	35.519	---	24.019
	688	---	39.931	---	40.862	38.639	21.016	20.834	17.909	31.799	---	26.221
	689	---	30.032	---	37.346	37.051	24.148	26.197	20.944	32.341	---	25.241
	690	---	26.249	---	42.901	38.555	23.136	27.553	23.155	39.497	---	24.406
	691	---	26.159	---	43.682	34.794	19.839	25.698	30.461	32.893	---	24.261
	692	---	16.884	---	34.991	30.933	26.474	18.098	33.256	21.831	---	20.687
	693	---	22.775	---	37.29	21.831	23.592	21.147	16.754	13.658	---	21.672
	694	---	24.955	---	39.99	21.142	23.056	16.109	12.11	18.949	---	15.871
	695	---	9.001	---	38.82	17.556	22.925	30.965	25.647	30.93	---	15.654
	696	---	13.795	---	39.667	21.495	26.307	22.899	20.69	13.721	---	24.499
	697	---	17.435	---	29.658	22.843	16.419	26.705	21.742	24.348	---	22.028
	698	---	22.663	---	35.145	17.804	27.213	24.37	23.335	37.935	---	22.977
	699	---	21.521	---	25.135	24.266	16.12	15.122	33.294	26.474	---	24.33
	700	---	25.038	---	24.441	16.344	14.954	34.464	17.075	21.059	---	25.396
	701	---	35.238	---	18.751	33.643	25.981	23.715	21.82	18.691	---	24.455
	702	---	31.588	---	18.775	15.924	26.525	45.366	27.832	21.873	---	23.989
	703	---	18.184	---	18.268	15.624	19.007	36.504	25.253	17.732	---	18.114
	704	---	18.907	---	13.589	---	24.581	32.187	22.944	13.036	---	16.885
	705	---	28.842	---	26.462	---	28.125	26.209	20.57	18.295	---	14.868
	706	---	38.07	---	15.001	---	17.151	23.438	17.977	16.262	---	32.064
	707	---	38.246	---	29.833	---	12.558	27.907	18.165	14.777	---	36.301
	708	---	30.329	---	23.043	---	28.039	29.36	20.344	21.905	---	33.891
	709	---	29.847	---	15.5	---	24.353	31.229	22.214	38.978	---	34.877
	710	---	37.014	---	17.076	---	33.27	21.916	23.061	25.338	---	37.155
	711	---	43.313	---	22.71	---	37.912	22.258	24.577	43.891	---	37.615
	712	---	16.458	---	19.103	---	40.94	24.515	19.947	30.285	---	35.225
	713	---	41.999	---	22.71	---	44.43	15.155	26.441	40.126	---	39.473
	714	---	41.628	---	31.001	---	34.086	27.467	25.034	43.058	---	26.79
	715	---	38.73	---	16.296	---	17.766	23.919	25.171	35.761	---	14.01
	716	---	38.778	---	9.998	---	35.096	19.706	21.767	26.27	---	29.754
	717	---	40.081	---	31.867	---	30.429	22.843	---	33.439	---	20.693
	718	---	42.434	---	30.501	---	23.46	14.907	---	31.28	---	10.478
	719	---	22.775	---	33.363	---	36.225	22.329	---	41.735	---	15.769
	720	---	30.851	---	37.871	---	37.365	13.079	---	35.785	---	21.059
	721	---	14.838	---	33.812	---	30.413	19.381	---	29.753	---	14.817
	722	---	33.341	---	29.021	---	30.58	19.808	---	36.403	---	18.117
	723	---	38.209	---	27.092	---	31.623	24.266	---	33.552	---	27.614
	724	---	40.813	---	30.704	---	32.421	20.291	---	32.844	---	18.071
	725	---	17.642	---	20.054	---	30.413	23.293	---	29.242	---	22.507
	726	---	38.694	---	38.675	---	40.031	29.957	---	34.393	---	17.759
	727	---	33.857	---	16.296	---	26.105	10.747	---	34.179	---	12.806
	728	---	42.541	---	39.968	---	42.001	15.207	---	31.169	---	14.343
	729	---	15.079	---	40.292	---	29.753	19.471	---	19.665	---	14.336
	730	---	32.72	---	14.118	---	31.884	18.175	---	16.036	---	29.065
	731	---	28.573	---	36.479	---	33.606	25.197	---	14.809	---	23.725
	732	---	29.147	---	37.715	---	30.367	9.238	---	12.711	---	18.949
	733	---	---	---	37.754	---	25.71	19.827	---	23.293	---	31.898
	734	---	---	---	36.471	---	20.092	16.25	---	22.411	---	33.961
	735	---	---	---	33.033	---	33.976	11.842	---	21.467	---	23.788
	736	---	---	---	41.96	---	30.526	15.739	---	19.198	---	25.823
	737	---	---	---	39.424	---	23.224	21.605	---	16.013	---	27.426
	738	---	---	---	42.639	---	23.592	16.786	---	25.171	---	26.79
	739	---	---	---	34.616	---	19.108	15.117	---	25.368	---	24.219
	740	---	---	---	41.592	---	19.057	12.054	---	39.361	---	31.321
	741	---	---	---	39.968	---	23.969	30.137	---	36.616	---	22.873
	742	---	---	---	37.754	---	16.359	26.216	---	25.287	---	35.806
	743	---	---	---	36.599	---	23.679	30.565	---	36.874	---	32.56
	744	---	---	---	33.888	---	16.904	45.885	---	42.384	---	33.232
	745	---	---	---	35.469	---	23.496	25.896	---	31.935	---	33.52
	746	---	---	---	37.233	---	26.124	44.548	---	27.05	---	32.164
	747	---	---	---	40.707	---	35.825	31.913	---	33.776	---	41.518
	748	---	---	---	18.127	---	23	28.597	---	29.436	---	33.45
	749	---	---	---	39.885	---	12.075	35.924	---	38.645	---	33.761
	750	---	---	---	44.652	---	17.926	27.007	---	35.761	---	31.562
	751	---	---	---	40.046	---	13.854	35.911	---	25.235	---	31.47
	752	---	---	---	37.141	---	11.337	36.441	---	24.148	---	27.095
	753	---	---	---	34.047	---	27.415	27.124	---	31.551	---	29.475
	754	---	---	---	32.944	---	22.179	56.978	---	31.53	---	21.504
	755	---	---	---	32.108	---	19.592	42.068	---	26.612	---	25.613
	756	---	---	---	35.074	---	38.114	31.682	---	27.708	---	26.154
	757	---	---	---	30.646	---	29.26	47.059	---	33.297	---	17.744
	758	---	---	---	17.887	---	21.184	32.075	---	35.519	---	14.449
	759	---	---	---	13.692	---	28.037	44.891	---	32.916	---	15.611
	760	---	---	---	16.989	---	19.99	31.119	---	31.989	---	14.055
	761	---	---	---	18.521	---	15.884	56.286	---	39.541	---	21.871
	762	---	---	---	18.601	---	14.956	33.56	---	12.216	---	15.993
	763	---	---	---	25.471	---	15.467	24.215	---	33.19	---	15.576
	764	---	---	---	16.637	---	27.863	25.04	---	30.835	---	16.776
	765	---	---	---	20.693	---	15.041	38.659	---	29.941	---	14.018
	766	---	---	---	16.296	---	31.799	29.957	---	34.677	---	10.881
	767	---	---	---	32.377	---	25.888	35.305	---	29.811	---	32.241
	768	---	---	---	26.142	---	35.726	37.131	---	42.734	---	25.806
	769	---	---	---	21.782	---	26.346	35.607	---	32.347	---	17.671
	770	---	---	---	26.586	---	37.308	28.756	---	28.585	---	25.547
	771	---	---	---	18.127	---	33.236	28.719	---	39.98	---	17.841
	772	---	---	---	33.799	---	40.091	24.243	---	29.149	---	33.696
	773	---	---	---	19.245	---	36.599	28.453	---	37.715	---	28.002
	774	---	---	---	23.567	---	39.857	31.114	---	31.857	---	27.732
	775	---	---	---	25.038	---	37.604	39.884	---	50.274	---	24.706
	776	---	---	---	26.125	---	44.603	32.288	---	43.704	---	16.744
	777	---	---	---	24.621	---	59.394	46.529	---	18.949	---	17.351
	778	---	---	---	36.536	---	35.046	31.363	---	35.368	---	25.508
	779	---	---	---	40.94	---	36.92	39.221	---	26.008	---	30.05
	780	---	---	---	46.937	---	35.124	38.901	---	26.184	---	33.646
	781	---	---	---	45.066	---	60.451	37.573	---	11.339	---	23.197
	782	---	---	---	36.635	---	35.287	25.733	---	28.721	---	32.322
	783	---	---	---	39.567	---	35.519	39.117	---	19.702	---	32.494
	784	---	---	---	38.792	---	40.867	56.122	---	26.582	---	25.914
	785	---	---	---	46.551	---	36.522	31.22	---	20.098	---	22.775
	786	---	---	---	47.706	---	32.052	25.985	---	20.383	---	21.186
	787	---	---	---	47.045	---	30.411	45.275	---	15.642	---	21.672
	788	---	---	---	44.79	---	29.077	40.96	---	27.656	---	24.05
	789	---	---	---	44.945	---	29.092	34.228	---	32.428	---	21.873
	790	---	---	---	42.489	---	29.05	32.45	---	26.854	---	29.09
	791	---	---	---	15.183	---	30.839	18.248	---	20.011	---	24.618
	792	---	---	---	21.8	---	44.374	17.516	---	16.718	---	16.848
	793	---	---	---	38.619	---	36.57	21.226	---	25.231	---	22.028
	794	---	---	---	43.94	---	26.981	15.02	---	19.216	---	21.605
	795	---	---	---	37.619	---	27.435	25.245	---	27.222	---	30.01
	796	---	---	---	49.89	---	22.155	9.918	---	31.539	---	33.926
	797	---	---	---	44.104	---	20.146	23.848	---	36.036	---	25.575
	798	---	---	---	38.653	---	35.616	24.644	---	36.417	---	24.38
	799	---	---	---	42.861	---	36.532	21.756	---	34.975	---	27.104
	800	---	---	---	37.721	---	9.608	14.983	---	40.803	---	16.036
	801	---	---	---	44.451	---	16.649	12.054	---	42.294	---	17.47
	802	---	---	---	38.15	---	8.388	28.464	---	37.293	---	---
	803	---	---	---	28.007	---	14.343	16.153	---	31.377	---	---
	804	---	---	---	36.531	---	11.935	13.553	---	39.454	---	---
	805	---	---	---	28.862	---	21.392	12.065	---	38.654	---	---
	806	---	---	---	22.383	---	16.627	20.531	---	28.22	---	---
	807	---	---	---	24.801	---	9.528	35.589	---	35.833	---	---
	808	---	---	---	31.039	---	15.604	33.265	---	27.594	---	---
	809	---	---	---	18.231	---	20.918	10.477	---	28.374	---	---
	810	---	---	---	18.343	---	26.175	21.412	---	34.621	---	---
	811	---	---	---	13.757	---	30.131	21.183	---	35.313	---	---
	812	---	---	---	14.365	---	27.078	44.359	---	30.242	---	---
	813	---	---	---	11.624	---	24.38	44.62	---	31.152	---	---
	814	---	---	---	11.691	---	28.797	36.802	---	42.16	---	---
	815	---	---	---	11.691	---	30.58	30.363	---	24.242	---	---
	816	---	---	---	10.779	---	20.752	35.873	---	18.371	---	---
	817	---	---	---	16.099	---	22.483	32.75	---	20.37	---	---
	818	---	---	---	26.102	---	24.135	29.048	---	21.762	---	---
	819	---	---	---	14.254	---	34.014	35.539	---	14.954	---	---
	820	---	---	---	19.79	---	34.733	39.185	---	13.11	---	---
	821	---	---	---	15.836	---	39.953	36.127	---	14.124	---	---
	822	---	---	---	20.667	---	38.923	29.957	---	13.395	---	---
	823	---	---	---	30.68	---	27.96	28.874	---	24.379	---	---
	824	---	---	---	19.322	---	14.98	36.176	---	29.619	---	---
	825	---	---	---	19.091	---	11.578	37.404	---	22.077	---	---
	826	---	---	---	22.865	---	17.98	33.007	---	23.071	---	---
	827	---	---	---	18.413	---	33.05	35.868	---	17.581	---	---
	828	---	---	---	25.326	---	29.495	41.31	---	22.028	---	---
	829	---	---	---	24.383	---	18.117	38.934	---	12.23	---	---
	830	---	---	---	30.822	---	15.673	43.818	---	24.839	---	---
	831	---	---	---	27.848	---	18.295	28.313	---	29.753	---	---
	832	---	---	---	43.656	---	16.647	37.928	---	26.474	---	---
	833	---	---	---	39.94	---	13.011	25.934	---	23.643	---	---
	834	---	---	---	23.049	---	17.414	33.051	---	29.583	---	---
	835	---	---	---	38.905	---	8.988	28.962	---	25.76	---	---
	836	---	---	---	39.673	---	33.671	36.567	---	33.001	---	---
	837	---	---	---	33.988	---	20.285	38.45	---	26.998	---	---
	838	---	---	---	36.788	---	20.231	30.282	---	32.606	---	---
	839	---	---	---	33.178	---	17.276	33.889	---	34.308	---	---
	840	---	---	---	39.725	---	10.881	25.909	---	31.2	---	---
	841	---	---	---	35.246	---	20.354	27.418	---	23.734	---	---
	842	---	---	---	44.46	---	23.553	28.313	---	24.379	---	---
	843	---	---	---	44.14	---	19.782	31.251	---	39.196	---	---
	844	---	---	---	37.132	---	24.514	44.949	---	22.774	---	---
	845	---	---	---	23.784	---	13.747	42.748	---	21.762	---	---
	846	---	---	---	13.023	---	10.903	27.151	---	27.653	---	---
	847	---	---	---	24.119	---	30.888	29.453	---	28.43	---	---
	848	---	---	---	33.005	---	15.419	30.632	---	30.399	---	---
	849	---	---	---	35.347	---	31.123	35.986	---	23.261	---	---
	850	---	---	---	39.844	---	26.584	35.868	---	33.131	---	---
	851	---	---	---	45.232	---	18.117	47.239	---	31.813	---	---
	852	---	---	---	36.966	---	18.798	54.95	---	30.664	---	---
	853	---	---	---	25.795	---	34.982	26.448	---	32.606	---	---
	854	---	---	---	36.481	---	47.044	34.676	---	34.863	---	---
	855	---	---	---	41.878	---	27.918	16.525	---	24.52	---	---
	856	---	---	---	38.995	---	27.865	21.669	---	29.909	---	---
	857	---	---	---	30.728	---	37.616	24.567	---	17.775	---	---
	858	---	---	---	26.601	---	34.056	25.189	---	22.698	---	---
	859	---	---	---	15.481	---	32.734	9.464	---	19.582	---	---
	860	---	---	---	18.138	---	28.976	16.357	---	18.071	---	---
	861	---	---	---	15.927	---	25.133	19.117	---	17.414	---	---
	862	---	---	---	23.213	---	28.511	23.931	---	17.414	---	---
	863	---	---	---	20.521	---	20.934	26.216	---	17.246	---	---
	864	---	---	---	15.381	---	28.672	14.966	---	20.711	---	---
	865	---	---	---	29.86	---	24.38	20.063	---	22.17	---	---
	866	---	---	---	12.347	---	19.758	18.206	---	24.47	---	---
	867	---	---	---	23.59	---	14.942	24.685	---	12.165	---	---
	868	---	---	---	23.673	---	19.708	25.111	---	10.633	---	---
	869	---	---	---	17.856	---	10.59	11.066	---	20.433	---	---
	870	---	---	---	45.789	---	23.335	17.265	---	22.018	---	---
	871	---	---	---	52.954	---	19.226	34.702	---	20.285	---	---
	872	---	---	---	48.116	---	23.89	42.273	---	---	---	---
	873	---	---	---	49.727	---	27.829	34.676	---	---	---	---
	874	---	---	---	46.069	---	28.816	37.197	---	---	---	---
	875	---	---	---	48.518	---	23.694	44.366	---	---	---	---
	876	---	---	---	46.112	---	---	19.491	---	---	---	---
	877	---	---	---	49.911	---	---	12.386	---	---	---	---
	878	---	---	---	47.671	---	---	46.16	---	---	---	---
	879	---	---	---	36.276	---	---	35.148	---	---	---	---
	880	---	---	---	19.199	---	---	28.216	---	---	---	---
	881	---	---	---	32.201	---	---	18.524	---	---	---	---
	882	---	---	---	17.478	---	---	18.164	---	---	---	---
	883	---	---	---	19.697	---	---	17.98	---	---	---	---
	884	---	---	---	11.542	---	---	26.806	---	---	---	---
	885	---	---	---	14.139	---	---	26.471	---	---	---	---
	886	---	---	---	18.775	---	---	22.207	---	---	---	---
	887	---	---	---	18.28	---	---	10.935	---	---	---	---
	888	---	---	---	12.613	---	---	13.609	---	---	---	---
	889	---	---	---	22.943	---	---	25.192	---	---	---	---
	890	---	---	---	17.537	---	---	15.301	---	---	---	---
	891	---	---	---	12.485	---	---	18.931	---	---	---	---
	892	---	---	---	10.93	---	---	17.596	---	---	---	---
	893	---	---	---	12.4	---	---	17.419	---	---	---	---
	894	---	---	---	---	---	---	20.092	---	---	---	---
	895	---	---	---	---	---	---	19.939	---	---	---	---
	896	---	---	---	---	---	---	16.406	---	---	---	---
	897	---	---	---	---	---	---	32.424	---	---	---	---
	898	---	---	---	---	---	---	32.249	---	---	---	---
	899	---	---	---	---	---	---	30.253	---	---	---	---
	900	---	---	---	---	---	---	41.475	---	---	---	---
	901	---	---	---	---	---	---	23.582	---	---	---	---
	902	---	---	---	---	---	---	33.803	---	---	---	---
	903	---	---	---	---	---	---	25.618	---	---	---	---
	904	---	---	---	---	---	---	35.193	---	---	---	---
	905	---	---	---	---	---	---	29.287	---	---	---	---
	906	---	---	---	---	---	---	40.784	---	---	---	---
	907	---	---	---	---	---	---	36.622	---	---	---	---
	908	---	---	---	---	---	---	40.174	---	---	---	---
	909	---	---	---	---	---	---	30.107	---	---	---	---
	910	---	---	---	---	---	---	32.718	---	---	---	---
	911	---	---	---	---	---	---	39.954	---	---	---	---
	912	---	---	---	---	---	---	22.207	---	---	---	---
	913	---	---	---	---	---	---	44.175	---	---	---	---
	914	---	---	---	---	---	---	41.421	---	---	---	---
	915	---	---	---	---	---	---	37.813	---	---	---	---
	916	---	---	---	---	---	---	42.401	---	---	---	---
	917	---	---	---	---	---	---	22.981	---	---	---	---
	918	---	---	---	---	---	---	13.676	---	---	---	---
	919	---	---	---	---	---	---	31.862	---	---	---	---
	920	---	---	---	---	---	---	25.758	---	---	---	---
	921	---	---	---	---	---	---	31.752	---	---	---	---
	922	---	---	---	---	---	---	29.829	---	---	---	---
	923	---	---	---	---	---	---	44.48	---	---	---	---
	924	---	---	---	---	---	---	29.529	---	---	---	---
	925	---	---	---	---	---	---	35.626	---	---	---	---
	926	---	---	---	---	---	---	31.951	---	---	---	---
	927	---	---	---	---	---	---	24.52	---	---	---	---
	928	---	---	---	---	---	---	26.637	---	---	---	---
	929	---	---	---	---	---	---	23.753	---	---	---	---
	930	---	---	---	---	---	---	31.538	---	---	---	---
	931	---	---	---	---	---	---	28.538	---	---	---	---
	932	---	---	---	---	---	---	38.616	---	---	---	---
	933	---	---	---	---	---	---	33.803	---	---	---	---
	934	---	---	---	---	---	---	41.638	---	---	---	---
	935	---	---	---	---	---	---	29.753	---	---	---	---
	936	---	---	---	---	---	---	30.932	---	---	---	---
	937	---	---	---	---	---	---	28.892	---	---	---	---
	938	---	---	---	---	---	---	42.144	---	---	---	---
	939	---	---	---	---	---	---	38.951	---	---	---	---
	940	---	---	---	---	---	---	37.233	---	---	---	---
	941	---	---	---	---	---	---	29.62	---	---	---	---
	942	---	---	---	---	---	---	31.081	---	---	---	---
	943	---	---	---	---	---	---	17.211	---	---	---	---
	944	---	---	---	---	---	---	15.508	---	---	---	---
	945	---	---	---	---	---	---	14.54	---	---	---	---
	946	---	---	---	---	---	---	22.258	---	---	---	---
	947	---	---	---	---	---	---	8.123	---	---	---	---
	948	---	---	---	---	---	---	17.393	---	---	---	---
	949	---	---	---	---	---	---	21.308	---	---	---	---
	950	---	---	---	---	---	---	25.772	---	---	---	---
	951	---	---	---	---	---	---	19.371	---	---	---	---
	952	---	---	---	---	---	---	28.391	---	---	---	---
	953	---	---	---	---	---	---	16.399	---	---	---	---
	954	---	---	---	---	---	---	20.71	---	---	---	---
	955	---	---	---	---	---	---	13.41	---	---	---	---
	956	---	---	---	---	---	---	16.03	---	---	---	---
	957	---	---	---	---	---	---	9.723	---	---	---	---
	958	---	---	---	---	---	---	14.825	---	---	---	---
	959	---	---	---	---	---	---	16.56	---	---	---	---
	960	---	---	---	---	---	---	13.833	---	---	---	---
	961	---	---	---	---	---	---	11.581	---	---	---	---
	962	---	---	---	---	---	---	13.31	---	---	---	---
	963	---	---	---	---	---	---	22.516	---	---	---	---
	964	---	---	---	---	---	---	24.271	---	---	---	---
	965	---	---	---	---	---	---	31.123	---	---	---	---
	966	---	---	---	---	---	---	33.116	---	---	---	---
	967	---	---	---	---	---	---	32.487	---	---	---	---
	968	---	---	---	---	---	---	27.797	---	---	---	---
	969	---	---	---	---	---	---	32.493	---	---	---	---
	970	---	---	---	---	---	---	40.311	---	---	---	---
	971	---	---	---	---	---	---	38.395	---	---	---	---
	972	---	---	---	---	---	---	44.671	---	---	---	---
	973	---	---	---	---	---	---	46.075	---	---	---	---
	974	---	---	---	---	---	---	38.961	---	---	---	---
	975	---	---	---	---	---	---	41.055	---	---	---	---
	976	---	---	---	---	---	---	34.116	---	---	---	---
	977	---	---	---	---	---	---	32.11	---	---	---	---
	978	---	---	---	---	---	---	35.717	---	---	---	---
	979	---	---	---	---	---	---	33.554	---	---	---	---
	980	---	---	---	---	---	---	26.027	---	---	---	---
	981	---	---	---	---	---	---	36.981	---	---	---	---
	982	---	---	---	---	---	---	29.213	---	---	---	---
	983	---	---	---	---	---	---	40.959	---	---	---	---
	984	---	---	---	---	---	---	18.809	---	---	---	---
	985	---	---	---	---	---	---	30.236	---	---	---	---
	986	---	---	---	---	---	---	37.12	---	---	---	---
	987	---	---	---	---	---	---	39.651	---	---	---	---
	988	---	---	---	---	---	---	31.512	---	---	---	---
	989	---	---	---	---	---	---	40.09	---	---	---	---
	990	---	---	---	---	---	---	20.64	---	---	---	---
	991	---	---	---	---	---	---	37.284	---	---	---	---
	992	---	---	---	---	---	---	38.397	---	---	---	---
	993	---	---	---	---	---	---	37.084	---	---	---	---
	994	---	---	---	---	---	---	31.646	---	---	---	---
	995	---	---	---	---	---	---	27.788	---	---	---	---
	996	---	---	---	---	---	---	35.027	---	---	---	---
	997	---	---	---	---	---	---	23.579	---	---	---	---
	998	---	---	---	---	---	---	35.13	---	---	---	---
	999	---	---	---	---	---	---	27.457	---	---	---	---
	1000	---	---	---	---	---	---	21.928	---	---	---	---
	1001	---	---	---	---	---	---	28.113	---	---	---	---
	1002	---	---	---	---	---	---	19.381	---	---	---	---
	1003	---	---	---	---	---	---	19.446	---	---	---	---
	1004	---	---	---	---	---	---	20.772	---	---	---	---
	1005	---	---	---	---	---	---	16.727	---	---	---	---
	1006	---	---	---	---	---	---	19.543	---	---	---	---
	1007	---	---	---	---	---	---	23.715	---	---	---	---
	1008	---	---	---	---	---	---	14.442	---	---	---	---
	1009	---	---	---	---	---	---	14.442	---	---	---	---
	1010	---	---	---	---	---	---	16.102	---	---	---	---
	1011	---	---	---	---	---	---	19.217	---	---	---	---
	1012	---	---	---	---	---	---	20.421	---	---	---	---
	1013	---	---	---	---	---	---	12.269	---	---	---	---
	1014	---	---	---	---	---	---	20.353	---	---	---	---
	1015	---	---	---	---	---	---	19.359	---	---	---	---
[truncated: 1 more columns]

## Sheet: Fig. 2g
Figure 2g Unprocessed swim halos in agar plates
	WT				DF3
DmamF/mmsF					DF3::mmxF
	DmamF/mmxF				DF3::mmsF
	DmmsF/mmxF				DF3::mamF

## Sheet: Fig. 3a, c
Figure 3a Unprocessed Blots/Gels
Cells		TCE-stain (loading control)				Anti MamJ			Anti MamK			Anti MamY				Page-ruler (L)	Page-ruler (L+)
																---	250
																180	---
																130	130
																100	100
																70	70
																55	55
																40	---
																35	35
																25	25
																15	15
																10	10
Magnetosomes			Silver stain
			(loading control)			Anti MamJ			Anti MamK			Anti MamY
Figure 3c Unprocessed Blots/Gels																Page-ruler (L)	Page-ruler (L+)
																---	250
Magnetosomes			Coomassie stain						Anti MamJ							180	---
																130	130
																100	100
																70	70
																55	55
																40	---
																35	35
																25	25
																15	15
																10	10
Cells			TCE stain						Anti MamJ

## Sheet: Fig. 3d
Fig. 3d Proteomic analysis of magnetosome membrane fractions from M. gryphiswaldense WT and DF3
sample identifiers
WT_1
WT_2
WT_3
DF3_1
DF3_2
DF3_3
protein digestion		FASP digest
LC-MS/MS		samples were measured using a 180 min non linear gradient
		QExactive
Database search		MaxQuant was used for database search
		used databases
data analysis
MaxQuant v. 1.6.3.4 was used for Database search
The LFQ (label free quantification) value is a generic, intensity based and normalized value generated by the MaxLFQ algorithm implemented into MaxQuant which is used for relative quantification within a dataset.
for details referring to the LFQ value see Cox et al. (2014) Mol. Cell. Proteomics 13, pp2513-26
Perseus v. 1.6.2.2 was used for data processing
only human proteins were used for statistical analysis
only proteins which were identified and quantified in three biological replicates where used for the statistical analysis
the statistical analysis was perfomed by using the R script for SAM (Significance Analysis of Microarrays) analysis
	Tusher et al. PNAS 2001 98: 5116-5121
Figure 3d Significantly changed proteins
		Locus tag	Protein name	SignalP prediction	SignalP prediction likelihood	N: Peptides	N: Razor + unique peptides	N: Unique peptides	N: Sequence coverage [%]	N: Unique + razor sequence coverage [%]	N: Unique sequence coverage [%]	N: Mol. weight [kDa]	N: Q-value	N: Score	N: Intensity	N: MS/MS count	WT_01	WT_02	WT_03	DF3_01	DF3_02	DF3_03	Mean WT	Mean DF3	STDV WT	STDV DF3	log2-fold change	fold change	p-value	-log10(p-value)
	Depleted in DF3	MSR1_03210	magnetosome membrane protein MamD	TAT(Tat/SPI)	0.488036	18	18	17	72	72	72	30.227	0	323.31	126630000000	676	34.2529	34.0155	31.5862	27.6836	27.1412	25.8643	33.2849	26.8964	1.47587	0.934035	-6.3885	-83.778	0.00317823	2.49781
		MSR1_03370	magnetosome membrane protein MamJ	OTHER	0.948978	16	16	16	54.7	54.7	54.7	44.316	0	323.31	61181000000	254	32.9985	33.2522	32.0726	28.003	27.8762	26.1087	32.7744	27.3293	0.620901	1.05897	-5.44513	-43.5661	0.00154361	2.81146
		MSR1_02700	magnetosome mebrane specific protein 5	SP(Sec/SPI)	0.516943	9	9	9	72.1	72.1	72.1	19.098	0	188.03	17365000000	96	31.176	31.3129	27.7084	26.5689	27.0402	25.8106	30.0658	26.4732	2.04269	0.620357	-3.59253	-12.0631	0.0434708	1.3618
		MSR1_03900	hypothetical protein	OTHER	0.989966	12	12	12	41.7	41.7	41.7	35.775	0	110.33	481040000	33	26.0195	25.7968	25.3841	22.2498	22.1966	22.3468	25.7335	22.2644	0.3224	0.0761569	-3.46907	-11.0737	5.43313e-05	4.26495
		MSR1_03460	magnetosome membrane protein MamR	OTHER	0.624778	5	5	5	78.5	78.5	78.5	8.7593	0	323.31	13395000000	126	30.6257	30.2929	29.1459	28.1333	27.4273	24.9143	30.0215	26.825	0.776335	1.69192	-3.19653	-9.16753	0.0409735	1.3875
		MSR1_03880	magnetosome membrane protein MamY	OTHER	0.994693	14	14	14	60.9	60.9	60.9	40.895	0	323.31	7543700000	155	29.5733	29.7964	29.339	27.501	27.4348	26.0208	29.5696	26.9855	0.228723	0.836139	-2.58403	-5.99614	0.00668369	2.17498
		MSR1_25210	hypothetical protein	OTHER	0.997385	16	16	16	50.9	50.9	50.9	32.396	0	155.4	877590000	48	26.6802	25.8858	26.4743	24.5601	24.6206	24.3113	26.3468	24.4973	0.41227	0.163925	-1.84943	-3.60359	0.00195153	2.70962
		MSR1_24280	lptD 1	OTHER	0.807118	10	10	10	16.4	16.4	16.4	85.648	0	68.292	126510000	24	23.5898	23.4459	23.6159	21.3898	21.2248	22.5664	23.5505	21.727	0.09155	0.731608	-1.82353	-3.53947	0.0128097	1.89246
		MSR1_04990	fepA	SP(Sec/SPI)	0.707647	26	26	26	46.6	46.6	46.6	73.271	0	260.04	892330000	64	26.0545	26.4794	26.5202	24.0834	24.2641	25.4262	26.3514	24.5912	0.257902	0.728725	-1.76013	-3.38729	0.0169054	1.77198
		MSR1_19590	OmpA family protein	SP(Sec/SPI)	0.973623	5	5	5	23.1	23.1	23.1	38.615	0	40.4	168150000	14	24.0912	23.7803	23.5686	21.9919	21.6633	22.8689	23.8134	22.1747	0.262864	0.623241	-1.63867	-3.11378	0.0137392	1.86204
		MSR1_02670	ferrous iron uptake protein B1	OTHER	0.639429	22	22	22	41.6	41.6	41.6	76.374	0	323.31	3585000000	131	28.4441	28.5442	28.0253	27.2243	27.084	26.131	28.3379	26.8131	0.275279	0.594867	-1.52477	-2.8774	0.0157451	1.80285
	Enriched in DF3	MSR1_03220	magnetosome membrane protein MamC	OTHER	0.634172	8	8	8	61.6	61.6	61.6	12.424	0	323.31	270760000000	1191	33.0682	33.3948	33.2372	35.0845	34.869	34.2605	33.2334	34.738	0.163333	0.427334	1.5046	2.83746	0.00469232	2.32861
		MSR1_01380	waaA	OTHER	0.926131	10	10	10	28.7	28.7	28.7	46.062	0	68.973	167590000	25	22.8243	23.0997	22.4475	24.9405	24.7785	23.406	22.7905	24.375	0.327411	0.843079	1.5845	2.99904	0.0386112	1.41329
		MSR1_03040	magnetosome membrane protein MamW	OTHER	0.982749	6	6	6	32.6	32.6	32.6	15.088	0	60.747	4817600000	36	27.7164	27.4971	27.4249	29.4312	29.1703	28.8142	27.5461	29.1386	0.15181	0.309722	1.59243	3.01558	0.00132614	2.87741
		MSR1_30910	arnC 1	OTHER	0.989035	14	14	14	65.4	65.4	65.4	26.116	0	323.31	14332000000	223	29.4725	29.236	28.4942	31.0122	30.9688	30.0065	29.0676	30.6625	0.510436	0.568527	1.59493	3.02081	0.0224442	1.6489
		MSR1_03870	magnetosome membrane protein MamX	SP(Sec/SPI)	0.82418	2	2	2	11.4	11.4	11.4	26.572	0	22.295	6295900000	19	28.3689	28.3962	26.8959	29.774	29.7853	28.9068	27.887	29.4887	0.858426	0.503972	1.6017	3.03501	0.0494654	1.3057
		MSR1_09810	dxs	OTHER	0.967991	26	26	26	45.5	45.5	45.5	67.987	0	280.77	6977000000	164	28.374	27.8605	27.3143	29.6469	29.8215	29.3778	27.8496	29.6154	0.529934	0.223521	1.7658	3.40063	0.00601483	2.22078
		MSR1_28740	mucD 2	SP(Sec/SPI)	0.967365	16	16	16	46	46	46	48.975	0	151.43	438660000	36	24.1342	24.1231	22.9094	25.421	25.2419	25.8101	23.7222	25.491	0.703956	0.290496	1.76877	3.40763	0.0158264	1.80062
		MSR1_07090	translocation protein TolB	SP(Sec/SPI)	0.992219	24	24	24	68.3	68.3	68.3	49.965	0	223.45	1515000000	97	25.5651	25.4819	25.7004	27.7645	27.6261	27.1986	25.5825	27.5297	0.11028	0.295001	1.94727	3.85643	0.000430811	3.36571
		MSR1_04550	potF	SP(Sec/SPI)	0.995061	10	10	10	33	33	33	39.678	0	72.515	562070000	22	24.5851	24.6597	23.1104	26.2317	26.3726	25.6629	24.1184	26.0891	0.87375	0.375735	1.97067	3.91949	0.0229877	1.6385
		MSR1_28150	Bacterial extracellular solute-binding proteins,family 3	SP(Sec/SPI)	0.990782	8	8	8	41.4	41.4	41.4	27.534	0	73.607	411440000	35	24.1352	24.2693	22.8137	26.3723	26.0264	24.8005	23.7394	25.7331	0.804479	0.825937	1.99367	3.98248	0.0401407	1.39641
		MSR1_38890	ydjP	SP(Sec/SPI)	0.996909	4	4	4	16.5	16.5	16.5	31.125	0	46.24	132890000	16	22.0654	22.0942	22.2042	25.1335	24.2939	22.967	22.1213	24.1315	0.0732517	1.09235	2.0102	4.02838	0.0335262	1.47462
		MSR1_24360	hypothetical protein	OTHER	0.901748	3	3	3	35.7	35.7	35.7	11.687	0	32.694	696320000	13	24.399	24.6074	24.1413	26.614	27.0367	25.7689	24.3826	26.4732	0.233484	0.645521	2.09063	4.25935	0.00619071	2.20826
		MSR1_35590	ssuA 1	SP(Sec/SPI)	0.880778	16	16	16	55.5	55.5	55.5	34.862	0	151.14	555870000	49	24.07	24.3478	22.9871	26.0072	26.1626	26.0002	23.8016	26.0567	0.718952	0.0918077	2.25503	4.77345	0.0057344	2.24151
		MSR1_32300	hypothetical protein	SP(Sec/SPI)	0.992182	21	21	21	63.7	63.7	63.7	49.922	0	230.75	837840000	72	24.0214	23.7214	25.0148	26.7457	26.2225	26.9608	24.2525	26.643	0.67697	0.379713	2.39047	5.24327	0.00594812	2.22562
		MSR1_23340	SCP-2 sterol transfer family protein	OTHER	0.797063	6	6	6	43.8	43.8	43.8	24.55	0	58.011	319710000	24	23.2694	22.8635	22.9711	26.556	26.0612	23.8281	23.0347	25.4818	0.210284	1.45333	2.4471	5.45319	0.0447266	1.34943
		MSR1_19470	hypothetical protein	OTHER	0.937473	6	6	6	41.3	41.3	41.3	11.399	0	181.64	8997200000	40	27.3067	27.7544	27.929	30.3076	30.2823	30.0419	27.6634	30.2106	0.320982	0.146645	2.54723	5.84512	0.000235457	3.62809
		MSR1_35400	Membrane fusogenic activity	OTHER	0.867498	9	9	9	81.2	81.2	81.2	9.3837	0	183.43	4600700000	80	26.983	26.1086	26.0952	29.785	29.4324	27.7419	26.3956	28.9864	0.508747	1.09212	2.59083	6.02447	0.020392	1.69054
		MSR1_10810	mdtA 2	SP(Sec/SPI)	0.411121	20	20	20	73.7	73.7	73.7	37.351	0	323.31	10840000000	140	27.8985	27.7873	27.3964	30.8619	30.5804	30.1921	27.6941	30.5448	0.263715	0.336316	2.85073	7.21367	0.000320593	3.49405
		MSR1_16710	hypothetical protein	OTHER	0.732616	7	7	7	64.6	64.6	64.6	9.2539	0	67.415	4706200000	44	26.7292	26.6584	25.7875	29.3913	29.6362	29.2909	26.3917	29.4395	0.524449	0.177618	3.04777	8.26931	0.000675941	3.17009
		MSR1_29520	hypothetical protein	OTHER	0.49793	5	5	5	43.8	43.8	43.8	20.798	0	58.939	820940000	29	24.034	24.2012	23.1503	27.8294	26.8056	26.1374	23.7952	26.9241	0.564693	0.852205	3.12897	8.74808	0.00608215	2.21594
		MSR1_26880	Dna-J like membrane chaperone protein	OTHER	0.993604	6	6	6	32.5	32.5	32.5	16.968	0	83.034	3487800000	34	26.0698	25.6627	25.0642	29.6022	29.223	27.7336	25.5989	28.8529	0.505827	0.987739	3.25403	9.54029	0.00708631	2.14958
		MSR1_34640	ubiE 3	OTHER	0.994089	10	10	10	46.2	46.2	46.2	28.054	0	75.401	629960000	37	23.2373	22.3396	23.6736	26.672	26.6861	26.1171	23.0835	26.4917	0.680169	0.324519	3.40823	10.6165	0.00143426	2.84337
		MSR1_21580	dctP	SP(Sec/SPI)	0.998396	18	18	18	73.1	73.1	73.1	36.573	0	251.26	2750900000	88	25.4365	25.0081	23.4517	29.3942	29.1193	27.8157	24.6321	28.7764	1.04446	0.843268	4.1443	17.6831	0.00589627	2.22942
		MSR1_06590	Pectate lyase superfamily protein	TAT(Tat/SPI)	0.959429	13	13	13	35	35	35	50.989	0	134.17	634610000	27	22.3192	22.3983	21.2545	26.9621	26.7776	26.26	21.9907	26.6666	0.638765	0.363981	4.6759	25.5615	0.00038597	3.41345
		MSR1_01270	alkanesulfonate transporter substrate-binding subunit	LIPO(Sec/SPII)	0.52	8	8	8	34.8	34.8	34.8	37.624	0	55.965	206480000	17	19.4802	18.8637	20.0704	23.7498	24.3169	25.335	19.4714	24.4672	0.603398	0.803222	4.9958	31.907	0.000998704	3.00056
		MSR1_09970	sbp	SP(Sec/SPI)	0.563399	21	21	21	74.1	74.1	74.1	38.13	0	323.31	2456400000	64	23.647	24.0255	21.437	28.3958	28.7209	28.5192	23.0365	28.5453	1.39808	0.164114	5.5088	45.5317	0.00247264	2.60684
Figure 3d MAI-encoded proteins
	Locus tag	Protein name	SignalP prediction	SignalP prediction likelihood	N: Peptides	N: Razor + unique peptides	N: Unique peptides	N: Sequence coverage [%]	N: Unique + razor sequence coverage [%]	N: Unique sequence coverage [%]	N: Mol. weight [kDa]	N: Q-value	N: Score	N: Intensity	N: MS/MS count	WT_01	WT_02	WT_03	DF3_01	DF3_02	DF3_03	Mean WT	Mean DF3	STDV WT	STDV DF3	log2-fold change	fold change	p-value	-log10(p-value)
	MSR1_02650	diguanylate cyclase	OTHER	0.983462	2	2	2	12.4	12.4	12.4	30.766	0	13.559	21071000	5	20.0713	20.398	20.8348	20.6076	20.6999	20.5679	20.4347	20.6251	0.383071	0.0677242	0.190433	1.14111	0.444254	0.352369
	MSR1_02670	ferrous iron uptake protein B1	OTHER	0.639429	22	22	22	41.6	41.6	41.6	76.374	0	323.31	3585000000	131	28.4441	28.5442	28.0253	27.2243	27.084	26.131	28.3379	26.8131	0.275279	0.594867	-1.52477	-2.8774	0.0157451	1.80285
	MSR1_02700	magnetosome mebrane specific protein 5	SP(Sec/SPI)	0.516943	9	9	9	72.1	72.1	72.1	19.098	0	188.03	17365000000	96	31.176	31.3129	27.7084	26.5689	27.0402	25.8106	30.0658	26.4732	2.04269	0.620357	-3.59253	-12.0631	0.0434708	1.3618
	MSR1_02710	hypothetical protein	OTHER	0.987281	6	6	6	22.9	22.9	22.9	33.422	0	36.39	59727000	10	21.5782	21.6254	23.3115	20.8532	20.7927	20.8429	22.1717	20.8296	0.987378	0.0323687	-1.3421	-2.5352	0.0782553	1.10649
	MSR1_02720	Protein kinase domain protein	OTHER	0.988484	14	14	14	44.7	44.7	44.7	42.423	0	122.36	507400000	33	25.4854	24.652	24.3341	24.6079	24.9396	25.5095	24.8238	25.019	0.594574	0.456014	0.195167	1.14486	0.67527	0.170523
	MSR1_02760	hypothetical protein	OTHER	0.902158	11	11	11	44.5	44.5	44.5	35.291	0	98.773	491550000	31	25.7482	25.3453	23.697	25.6688	25.6686	23.0991	24.9302	24.8122	1.08679	1.48356	-0.118	-1.08523	0.916862	0.0376959
	MSR1_03040	magnetosome membrane protein MamW	OTHER	0.982749	6	6	6	32.6	32.6	32.6	15.088	0	60.747	4817600000	36	27.7164	27.4971	27.4249	29.4312	29.1703	28.8142	27.5461	29.1386	0.15181	0.309722	1.59243	3.01558	0.00132614	2.87741
	MSR1_03120	pipB2	OTHER	0.853461	18	18	18	59.4	59.4	59.4	53.35	0	295.18	1473400000	60	23.4031	24.6222	25.2066	24.7667	24.3612	28.0846	24.4106	25.7375	0.920176	2.04274	1.32687	2.50857	0.362971	0.440128
	MSR1_03150	magnetosome mebrane specific protein 48	OTHER	0.926926	20	20	20	55.9	55.9	55.9	48.031	0	166.88	1268100000	65	26.9469	26.7107	24.8647	27.2721	27.1259	25.416	26.1741	26.6047	1.14011	1.03201	0.430567	1.34776	0.653073	0.185038
	MSR1_03160	magnetosome mebrane specific protein 36	OTHER	0.958036	14	14	14	61.6	61.6	61.6	28.404	0	115.35	335690000	42	25.5306	25.1332	20.5663	25.5114	25.9022	21.8101	23.7434	24.4079	2.75859	2.25823	0.664533	1.58506	0.762973	0.117491
	MSR1_03180	magnetosome mebrane specific protein 6	OTHER	0.676174	15	15	15	74.3	74.3	74.3	13.538	0	323.31	115770000000	418	33.8438	33.7173	30.8664	33.1562	33.218	30.8571	32.8092	32.4104	1.68367	1.34558	-0.398733	-1.31835	0.764683	0.116519
	MSR1_03210	magnetosome membrane protein MamD	TAT(Tat/SPI)	0.488036	18	18	17	72	72	72	30.227	0	323.31	126630000000	676	34.2529	34.0155	31.5862	27.6836	27.1412	25.8643	33.2849	26.8964	1.47587	0.934035	-6.3885	-83.778	0.00317823	2.49781
	MSR1_03220	magnetosome membrane protein MamC	OTHER	0.634172	8	8	8	61.6	61.6	61.6	12.424	0	323.31	270760000000	1191	33.0682	33.3948	33.2372	35.0845	34.869	34.2605	33.2334	34.738	0.163333	0.427334	1.5046	2.83746	0.00469232	2.32861
	MSR1_03330	hypothetical protein	OTHER	0.981841	10	10	10	26.3	26.3	26.3	46.148	0	75.755	265680000	37	24.7083	24.4538	23.5194	24.9882	24.987	23.02	24.2272	24.3317	0.626013	1.13599	0.104567	1.07517	0.895697	0.0478387
	MSR1_03340	magnetosome membrane protein MamH	OTHER	0.99421	10	10	10	23.2	23.2	23.2	45.969	0	177.03	10901000000	58	29.3165	29.2012	28.385	30.7195	30.6869	29.1493	28.9676	30.1852	0.507801	0.897293	1.21767	2.3257	0.110238	0.957668
	MSR1_03350	magnetosome membrane protein MamI	OTHER	0.980778	2	2	2	14.5	14.5	14.5	7.1554	0	15.576	2133400000	11	27.0804	27.3319	26.2326	27.9548	27.9707	27.1397	26.8816	27.6884	0.575974	0.475255	0.806767	1.74929	0.134629	0.87086
	MSR1_03360	magnetosome membrane protein MamE	OTHER	0.992349	36	36	35	60.1	60.1	60.1	78.035	0	323.31	571990000000	1975	35.1373	35.1484	32.8483	36.1813	36.248	34.336	34.378	35.5884	1.32477	1.08515	1.21043	2.31407	0.288025	0.54057
	MSR1_03370	magnetosome membrane protein MamJ	OTHER	0.948978	16	16	16	54.7	54.7	54.7	44.316	0	323.31	61181000000	254	32.9985	33.2522	32.0726	28.003	27.8762	26.1087	32.7744	27.3293	0.620901	1.05897	-5.44513	-43.5661	0.00154361	2.81146
	MSR1_03380	magnetosome membrane protein MamK	OTHER	0.990974	16	16	16	56.2	56.2	56.2	37.584	0	236.66	4121400000	79	28.1664	28.187	28.0978	28.2569	28.185	27.9511	28.1504	28.131	0.0467029	0.159892	-0.0194	1.01354	0.849976	0.0705933
	MSR1_03400	magnetosome membrane protein MamM	OTHER	0.925842	11	11	11	39.9	39.9	39.9	34.485	0	323.31	64088000000	570	32.1289	31.7101	30.6861	32.128	32.7129	31.4772	31.5084	32.106	0.742253	0.618143	0.597667	1.51327	0.344214	0.463171
	MSR1_03410	magnetosome membrane protein MamN	OTHER	0.994818	4	4	4	15.3	15.3	15.3	46.179	0	94.435	8451600000	33	29.2521	29.0955	28.1628	29.9809	30.0222	29.0077	28.8368	29.6703	0.588929	0.574171	0.833467	1.78196	0.154089	0.812229
	MSR1_03420	magnetosome membrane protein MamO	OTHER	0.988349	19	19	19	45.4	45.4	45.4	65.38	0	323.31	185440000000	1036	33.4505	33.0663	31.2778	34.5138	34.4435	32.8804	32.5982	33.9459	1.15952	0.923419	1.3477	2.54506	0.190426	0.720273
	MSR1_03430	magnetosome membrane protein MamP	OTHER	0.412457	12	12	12	44.1	44.1	44.1	28.359	0	323.31	34793000000	241	31.0916	30.8406	28.8164	32.0013	32.0639	30.2748	30.2495	31.4467	1.24746	1.01535	1.19713	2.29284	0.26685	0.573733
	MSR1_03440	magnetosome membrane protein MamA	OTHER	0.993788	23	23	23	77.4	77.4	77.4	24.012	0	323.31	1058300000000	1760	36.0705	35.9336	34.3093	37.0017	36.9824	35.9657	35.4378	36.6499	0.979704	0.592642	1.21213	2.3168	0.14064	0.85189
	MSR1_03450	magnetosome membrane protein MamQ	OTHER	0.992176	23	23	23	84.6	84.6	84.6	30.003	0	323.31	32402000000	321	31.0137	30.6579	26.7266	32.6505	32.675	29.0821	29.4661	31.4692	2.37911	2.06733	2.00313	4.0087	0.332774	0.477851
	MSR1_03460	magnetosome membrane protein MamR	OTHER	0.624778	5	5	5	78.5	78.5	78.5	8.7593	0	323.31	13395000000	126	30.6257	30.2929	29.1459	28.1333	27.4273	24.9143	30.0215	26.825	0.776335	1.69192	-3.19653	-9.16753	0.0409735	1.3875
	MSR1_03470	magnetosome membrane protein MamB	OTHER	0.715671	13	13	13	55.2	55.2	55.2	31.961	0	323.31	158360000000	407	33.5517	33.3586	32.2763	34.0935	34.233	33.0157	33.0622	33.7807	0.687423	0.6662	0.718533	1.64551	0.263426	0.579342
	MSR1_03480	magnetosome membrane protein MamS	OTHER	0.967521	10	10	10	47.8	47.8	47.8	18.714	0	209.98	35509000000	351	31.0762	30.885	28.6513	32.1222	31.8986	30.816	30.2042	31.6123	1.34822	0.698591	1.4081	2.65387	0.183511	0.736338
	MSR1_03490	magnetosome membrane protein MamT	OTHER	0.969885	8	8	8	44.8	44.8	44.8	18.883	0	323.31	23217000000	106	30.6933	30.5984	28.4886	31.7893	31.5076	30.1346	29.9268	31.1438	1.24639	0.885298	1.21707	2.32474	0.240022	0.619749
	MSR1_03500	magnetosome membrane protein MamU	OTHER	0.966202	10	10	10	48.8	48.8	48.8	26.877	0	75.095	310790000	19	22.5909	21.6733	22.1323	26.396	26.6611	23.0867	22.1322	25.3813	0.4588	1.99157	3.2491	9.50772	0.0511852	1.29086
	MSR1_03510	smc	OTHER	0.981954	11	11	11	35.1	35.1	35.1	43.511	0	91.853	153520000	16	21.0656	22.1438	22.4023	22.1442	21.6999	24.6816	21.8706	22.8419	0.709002	1.60864	0.971333	1.96065	0.392752	0.405882
	MSR1_03540	apxIB 1	OTHER	0.976324	17	17	17	27	27	27	80.302	0	147.08	582230000	49	24.7651	24.6536	25.7982	25.9554	25.7669	25.66	25.0723	25.7941	0.631115	0.149567	0.7218	1.64924	0.126172	0.899037
	MSR1_03590	hypothetical protein	OTHER	0.799269	2	2	2	29	29	29	6.9353	0	19.518	38057000000	110	31.7804	31.5666	30.686	31.7891	31.5883	29.4018	31.3443	30.9264	0.580069	1.32415	-0.417933	-1.33601	0.642856	0.191886
	MSR1_03860	magnetosome membrane protein MamZ	OTHER	0.979226	5	5	5	10.6	10.6	10.6	69.911	0	79.722	1866400000	24	26.8406	26.6826	25.4321	28.2191	28.1175	26.8018	26.3184	27.7128	0.771642	0.790583	1.39437	2.62873	0.0940972	1.02642
	MSR1_03870	magnetosome membrane protein MamX	SP(Sec/SPI)	0.82418	2	2	2	11.4	11.4	11.4	26.572	0	22.295	6295900000	19	28.3689	28.3962	26.8959	29.774	29.7853	28.9068	27.887	29.4887	0.858426	0.503972	1.6017	3.03501	0.0494654	1.3057
	MSR1_03880	magnetosome membrane protein MamY	OTHER	0.994693	14	14	14	60.9	60.9	60.9	40.895	0	323.31	7543700000	155	29.5733	29.7964	29.339	27.501	27.4348	26.0208	29.5696	26.9855	0.228723	0.836139	-2.58403	-5.99614	0.00668369	2.17498
	MSR1_03900	hypothetical protein	OTHER	0.989966	12	12	12	41.7	41.7	41.7	35.775	0	110.33	481040000	33	26.0195	25.7968	25.3841	22.2498	22.1966	22.3468	25.7335	22.2644	0.3224	0.0761569	-3.46907	-11.0737	5.43313e-05	4.26495

## Sheet: Fig. 4a, b, c, e
Figure 4a Unprocessed Blots/Gels
																							Page-ruler (L)	Page-ruler (L+)
		Anti MamJ (AP)					Anti GFP (chemilumniescence)					anti MamM (chemilumniescence)				overlay of anti MamM detection with colorimetric image of the membrane							---	250
																							180	---
																							130	130
																							100	100
																							70	70
																							55	55
																							40	---
																							35	35
																							25	25
																							15	15
																							10	10
		Fractions					Fractions					Fractions						Fractions
Figure 4b Unprocessed Blots/Gels
		Anti MamJ							Anti GFP
Figure 4c Unprocessed Blots/Gels
			Silver stain					Anti MamJ				Anti MamM
															Page-ruler (L)	Page-ruler (L+)
															---	250
															180	---
															130	130
															100	100
															70	70
															55	55
															40	---
															35	35
															25	25
															15	15
															10	10
Figure 4e Unprocessed Blots/Gels
	Magnetosomes			Anti MamM				Anti GFP			overlay of anti MamJ detection with colorimetric image of the membrane
																	Page-ruler (L)	Page-ruler (L+)
																	---	250
																	180	---
																	130	130
																	100	100
																	70	70
																	55	55
																	40	---
																	35	35
																	25	25
																	15	15
																	10	10
	Cells			Anti MamM					overlay of anti MamJ detection with colorimetric image of the membrane

## Sheet: Fig. 5b
Figure 5b Magnetite crystal size
	Parameter/ Particle number	Magnetite crystal size [nm]
		DF3	DF3::mmsF	DF3::mmsF D34N, D36N, D37N, E38N	DF3::mmsF D34N, R35Q, D36N, D37N, E38N	DA13DmmxFDmms5DmamR	DA13DmmxFDmms5DmamR::mmsF
	Median	19.265	24.3615	23.952	23.823	13.947	14.715
	Mean	18.9276	23.9291	24.2477	23.9137	14.5634	15.4867
	Stdv	4.86431	7.74341	8.05326	7.84294	4.18574	4.63396
	P value against DF3	---	3.0084e-22	2.1889e-18	3.6882e-17	---	---
	P value against DF3::mmsF	---	---	0.88885	0.52109	---	---
	P value against DA13DmmxFDmms5DmamR	---	---	---	---	---	0.035906
	1	23.317	11.433	20.821	11.151	10.569	9.426
	2	13.331	19.697	17.608	16.68	18.662	13.276
	3	14.642	24.441	21.005	27.603	8.731	10.05
	4	16.695	28.796	22.618	16.606	10.876	16.576
	5	19.85	20.303	23.25	24.992	13.101	15.846
	6	13.589	30.438	36.204	17.12	17.886	17.344
	7	19.954	28.465	25.564	27.42	22.582	24.341
	8	23.094	31.486	31.708	19.731	12.013	14.715
	9	21.244	30.465	19.641	21.319	16.763	14.036
	10	10.879	26.654	27.018	27.472	13.051	14.552
	11	16.223	26.125	19.23	31.825	25.015	11.292
	12	20.424	29.491	28.204	28.426	10.354	10.89
	13	25.469	33.105	24.441	19.96	11.479	12.305
	14	16.745	36	24.994	18.037	10.011	13.259
	15	20.489	33.332	25.903	25.577	9.599	12.782
	16	14.689	28.133	35.967	35.197	7.695	19.984
	17	16.394	30.28	36.53	15.735	18.461	17.49
	18	24.187	36.163	38.085	24.319	11.332	35.217
	19	22.86	31.825	22.949	18.698	12.97	14.149
	20	9.948	32.33	26.173	34.031	11.674	17.372
	21	9.546	26.577	24.277	31.339	7.918	12.972
	22	14.42	26.776	31.013	27.71	13.843	21.712
	23	21.002	25.276	12.892	23.78	13.33	23.676
	24	12.749	22.865	22.504	31.718	13.536	19.713
	25	19.942	24.066	10.828	27.366	10.46	19.555
	26	19.699	25.303	16.458	26.538	13.441	12.306
	27	19.699	16.427	10.455	25.182	14.217	22.568
	28	22.609	23.834	16.358	19.322	17.937	18.907
	29	17.386	17.372	23.634	19.126	7.927	17.658
	30	21.073	23.528	12.909	22.022	14.413	18.493
	31	26.533	29.234	13.947	21.325	14.788	14.793
	32	18.005	23.084	15.74	21.97	21.226	25.397
	33	30.662	20.853	9.761	19.62	10.093	15.885
	34	24.715	13.079	24.973	14.275	19.455	22.976
	35	27.611	19.626	10.005	11.601	17.537	12.916
	36	20.611	8.852	16.213	13.994	13.136	13.414
	37	14.239	17.575	13.68	11.026	13.947	15.251
	38	11.953	11.244	20.533	10.998	31.186	17.908
	39	19.578	13.536	24.373	14.398	13.333	10.712
	40	20.051	19.226	9.308	8.175	13.259	21.423
	41	28.283	14.853	21.33	19.054	13.546	21.037
	42	18.791	14.693	23.952	11.601	12.519	18.845
	43	11.77	19.942	23.468	26.15	14.657	14.438
	44	10.951	25.038	19.524	20.146	12.736	15.902
	45	22.421	28.212	16.765	18.056	12.519	14.392
	46	22.856	24.102	22.372	24.768	13.153	15.779
	47	23.955	22.189	22.395	25.599	13.242	19.712
	48	21.874	20.92	28.32	23.01	12.305	20.073
	49	23.952	16.414	26.209	20.553	8.106	17.937
	50	23.942	21.685	26.663	28.165	15.572	13.196
	51	23.459	23.673	26.467	22.355	16.663	19.538
	52	25.171	26.739	34.134	26.207	6.998	16.794
	53	21.523	31.559	15.092	23.691	10.876	27.752
	54	23.049	28.661	24.362	17.193	7.75	10.864
	55	22.69	14.51	27.16	25.496	8.919	15.685
	56	17.196	32.332	26.427	23.642	20.128	16.408
	57	21.916	38.928	21.215	25.535	15.295	22.949
	58	15.694	35.469	28.335	18.56	14.438	14.488
	59	17.734	33.799	22.261	31.225	20.334	13.595
	60	20.349	17.432	32.753	26.033	11.958	11.471
	61	13.062	31.559	16.328	36.846	12.92	20.23
	62	20.842	27.652	29.386	26.947	14.357	20.054
	63	9.051	25.001	27.631	26.999	12.736	23.834
	64	15.615	30.318	27.894	15.325	11.211	13.864
	65	19.535	32.108	19.054	27.062	13.259	12.238
	66	17.5	23.9	20.89	34.913	15.041	9.497
	67	25.393	16.51	11.026	27.006	15.784	10.663
	68	23.036	23.031	20.219	47.642	16.646	14.186
	69	13.458	22.524	20.302	30.956	16.566	11.355
	70	18.023	25.696	15.148	35.813	16.973	9.497
	71	17.171	22.471	17.112	34.275	15.952	13.546
	72	13.234	23.213	20.618	26.793	13.589	21.022
	73	17.417	21.077	15.794	35.832	15.389	13.864
	74	18.15	18.662	20.567	35.238	15.765	13.125
	75	23.509	16.213	11.178	30.599	21.288	12.16
	76	21.065	13.369	7.488	21.291	24.249	15.148
	77	15.02	18.803	7.845	27.971	20.353	11.011
	78	22.202	17.937	23.425	38.648	11.945	17.762
	79	25.228	24.78	11.521	28.582	13.891	16.328
	80	25.91	18.489	22.314	28.456	18.023	15.323
	81	27.348	8.768	14.22	26.917	12.94	18.779
	82	27.772	16.936	20.082	24.249	15.854	24.203
	83	24.909	26.249	14.33	26.462	13.231	13.164
	84	19.895	19.697	16.694	20.677	30.307	23.905
	85	23.843	22.088	17.768	23.823	20.991	20.467
	86	24.95	21.902	16.942	11.676	21.523	20.467
	87	19.337	17.537	24.283	16.588	13.795	18.465
	88	16.343	23.701	12.871	18.712	24.955	17.054
	89	20.073	20.521	9.622	10.239	12.799	14.294
	90	14.078	25.961	26.665	26.159	15.4	21.764
	91	19.73	22.336	18.909	24.612	14.078	23.418
	92	13.595	20.282	27.472	30.733	14.305	19.459
	93	13.595	23.528	21.669	15.937	13.928	7.613
	94	20.467	23.528	25.972	26.228	19.455	15.265
	95	20.412	17.775	32.12	24.191	14.282	14.932
	96	16.606	26.368	22.512	26.487	14.877	24.422
	97	17.954	25.247	24.402	27.199	17.043	15.236
	98	17.856	26.203	39.247	36.405	26.696	12.16
	99	7.544	23.9	40.526	34.428	16.223	15.919
	100	17.147	21.902	38.983	38.648	13.096	15.743
	101	27.155	29.457	24.584	26.965	14.773	12.509
	102	19.347	18.493	22.079	37.691	21.631	12.435
	103	14.87	28.683	28.752	39.985	18.28	16.478
	104	18.346	25.763	35.883	34.451	14.501	20.301
	105	30.272	23.349	41.828	35.142	11.326	19.927
	106	24.887	29.134	27.238	32.108	9.229	24.814
	107	26.485	40.386	24.508	31.668	15.109	19.713
	108	30.92	31.542	31.642	23.551	17.887	8.165
	109	22.7	22.489	28.277	37.33	17.554	15.096
	110	16.893	22.524	29.013	33.078	16.796	20.482
	111	18.601	26.193	20.744	24.715	14.449	8.248
	112	16.058	26.193	33.246	26.401	15.381	12.141
	113	14.18	28.465	23.752	18.102	30.733	19.427
	114	17.887	26.249	22.765	25.597	16.058	22.131
	115	17.742	20.054	25.843	24.997	13.994	12.509
	116	14.932	19.697	20.128	11.151	14.501	13.079
	117	19.137	9.849	18.493	17.389	11.691	11.536
	118	21.84	28.573	21.149	20.623	11.536	11.091
	119	26.15	16.213	10.061	18.235	14.107	19.03
	120	19.471	11.958	19.446	11.433	19.353	12.638
	121	23.784	12.858	14.454	21.217	10.254	15.022
	122	21.368	16.35	18.763	8.338	17.705	13.929
	123	21.368	19.025	14.102	24.402	16.294	11.376
	124	16.414	18.852	21.215	21.564	22.872	14.919
	125	18.634	20.204	23.843	18.316	7.622	15.434
	126	27.562	23.9	20.667	16.342	9.243	11.875
	127	9.243	17.066	13.057	15.299	11.256	15.144
	128	15.366	23.59	21.513	21.079	15.794	15.952
	129	17.032	27.216	16.359	14.853	16.044	13.895
	130	23.078	27.752	11.72	22.949	18.316	23.585
	131	13.68	29.864	12.98	25.46	12.519	17.193
	132	16.35	26.974	18.712	26.691	13.074	24.317
	133	16.794	33.325	17.658	23.151	13.725	20.779
	134	16.05	42.665	17.606	23.691	12.555	11.615
	135	13.805	28.862	16.134	25.651	16.359	10.405
	136	18.853	30.77	8.462	29.75	9.229	13.741
	137	21.423	35.201	7.345	30.086	12.315	16.274
	138	22.842	39.371	13.074	17.726	17.074	10.322
	139	18.641	30.005	9.998	33.997	16.936	9.589
	140	21.392	32.944	19.532	30.015	13.864	13.16
	141	14.948	29.367	26.51	42.271	17.705	13.618
	142	23.168	27.59	19.312	29.074	17.571	9.807
	143	15.902	23.9	18.12	26.862	13.231	11.841
	144	18.343	25.635	22.118	30.289	15.572	18.968
	145	20.383	26.273	21.083	27.325	11.197	16.722
	146	16.936	21.812	19.31	31.106	8.954	22.495
	147	17.608	24.615	18	27.174	10.177	13.388
	148	22.765	11.892	16.003	30.25	9.902	16.15
	149	20.842	17.417	26.881	29.189	14.693	15.618
	150	11.958	19.995	26.512	28.495	18.379	11.14
	151	17.235	11.008	27.142	24.528	12.383	14.932
	152	18.578	15.593	29.724	25.458	13.864	25.706
	153	11.513	20.667	29.932	21.921	8.716	12.424
	154	15.968	10.9	28.073	19.535	8.001	11.593
	155	21.035	24.801	33.394	21.092	13.487	8.637
	156	25.425	15.168	23.43	20.69	19.327	11.008
	157	21.619	16.314	29.715	24.357	18.521	19.212
	158	25.706	12.519	32.629	22.773	10.381	23.427
	159	19.459	11.739	20.271	12.187	13.757	7.622
	160	21.18	27.19	32.154	23.85	14.118	12.4
	161	21.191	19.847	25.425	12.694	25.425	11.72
	162	24.322	20.991	23.409	20.146	8.267	18.019
	163	23.694	24.459	26.577	17.613	9.356	9.803
	164	23.409	23.478	39.157	16.936	24.075	12.074
	165	25.1	29.228	32.955	22.233	15.381	17.925
	166	23.992	31.291	29.428	11.795	14.034	10.629
	167	24.765	30.158	40.843	12.22	13.606	16.14
	168	26.831	28.898	41.203	25.171	16.314	11.625
	169	26.173	29.134	40.521	22.933	15.794	25.104
	170	26.003	36.009	42.628	24.902	14.143	12.345
	171	27.848	31.106	35.794	27.325	14.974	12.78
	172	28.903	33.95	31.867	25.358	17.171	14.257
	173	19.265	30.526	29.758	25.303	8.768	11.2
	174	24.591	28.862	41.129	23.753	12.507	9.229
	175	21.037	36.239	24.717	26.654	16.517	8.863
	176	9.803	32.587	41.722	26.868	13.805	14.715
	177	22.022	32.788	31.999	28.129	19.626	9.892
	178	9.955	27.25	37.988	27.057	13.536	22.815
	179	19.65	27.25	34.298	31.573	16.605	25.469
	180	24.631	22.117	28.371	25.78	11.536	21.564
	181	23.071	15.14	36.602	37.895	10.254	16.781
	182	22.216	10.318	43.147	27.232	15.458	11.601
	183	19.157	13.101	34.793	24.95	17.043	13.012
	184	24.038	19.455	36.564	23.186	12.359	8.433
	185	25.943	14.793	26.862	16.51	10.773	7.346
	186	11.471	11.536	25.43	19.772	11.355	13.874
	187	14.957	13.864	28.666	13.757	10.794	15.134
	188	13.153	25.015	34.332	23.582	17.35	18.235
	189	16.026	9.728	31.028	14.718	11.091	14.984
	190	18.776	11.691	31.847	27.571	9.955	16.173
	191	12.424	18.852	30.276	22.943	20.175	17.616
	192	14.024	12.16	21.03	20.178	11.945	19.922
	193	19.671	24.136	32.146	25.463	13.757	22.611
	194	11.413	27.048	30.247	21.149	8.157	18.316
	195	15.424	25.425	36.131	15.572	16.35	14.993
	196	18.077	23.135	26.033	20.548	24.459	12.327
	197	22.816	37.557	26.465	17.591	18.489	16.477
	198	12.073	30.963	26.995	13.895	7.69	24.599
	199	17.193	31.229	26.184	18.965	12.892	15.56
	200	10.381	36.438	18.141	13.536	12.305	12.638
	201	22.162	38.252	9.892	16.929	15.779	9.28
	202	8.675	34.332	19.433	18.652	19.226	10.736
	203	18.401	27.482	20.693	20.778	15.627	11.581
	204	14.413	27.568	24.274	22.894	12.067	12.613
	205	22.143	30.771	21.12	23.732	15.593	24.754
	206	20.89	30.346	14.376	27.247	18.712	14.431
	207	14.269	28.579	21.871	24.213	14.932	14.266
	208	18.079	27.536	22.998	28.819	15.854	14.162
	209	19.342	33.131	15.962	35	15.109	16.695
	210	23.99	19.724	20.611	35.017	13.369	11.053
	211	25.228	19.942	23.56	39.578	14.663	9.578
	212	14.567	19.59	15.431	17.512	13.051	25.171
	213	15.813	19.91	27.147	22.012	11.691	22.923
	214	15.618	19.327	18.143	27.377	16.213	10.635
	215	23.151	18.257	26.368	24.849	13.947	16.51
	216	24.419	15.951	28.711	34.134	11.309	19.585
	217	10.346	12.326	29.885	39.251	16.314	11.5
	218	19.025	11.964	19.544	16.007	12.683	24.031
	219	16.853	14.592	28.158	34.412	14.797	12.828
	220	19.351	16.866	16.744	30.67	21.382	13.798
	221	18.965	19.697	29.808	34.539	16.286	11.592
	222	10.815	20.128	14.834	28.736	16.141	15.02
	223	19.212	16.866	30.916	28.387	13.595	14.875
	224	15.568	33.212	28.606	31.496	12.454	10.884
	225	18.01	29.864	40.438	20.611	11.011	10.49
	226	19.607	25.109	31.796	16.099	9.172	12.238
	227	13.153	43.99	29.062	22.739	7.069	10.773
	228	23.61	27.962	26.631	25.774	6.4	11.945
	229	12.771	36.463	13.757	17.308	8.716	16.575
	230	20.021	30.219	22.865	20.98	15.381	15.822
	231	17.571	30.423	22.731	10.027	12.068	22.159
	232	12.485	36.178	26.677	14.305	11.13	15.265
	233	22.898	26.328	26.549	18.219	9.902	11.739
	234	22.183	27.739	19.398	15.854	10.557	15.002
	235	19.79	27.877	9.376	13.057	13.369	12.154
	236	16.099	28.713	15.189	11.433	13.652	15.343
	237	20.394	25.668	17.496	22.194	14.245	17.274
	238	24.286	33.149	22.111	18.231	9.644	9.071
	239	23.494	31.615	20.253	13.805	19.645	23.078
	240	21.764	31.229	16.973	21.163	12.555	20.418
	241	25.717	25.668	20.118	24.825	16.294	10.46
	242	9.426	32.718	18.003	25.181	12.187	19.943
	243	18.907	19.455	15.854	23.39	9.551	17.713
	244	12.972	29.676	13.472	21.886	11.976	12.851
	245	11.178	21.779	24.326	26.563	13.891	9.803
	246	18.138	13.051	32.084	35.566	11.695	13.074
	247	20.744	19.226	20.178	38.238	18.712	12.695
	248	16.286	26.621	26.621	16.068	14.434	12.782
	249	13.623	22.052	26.033	12.694	16.637	27.325
	250	18.257	11.714	34.948	18.486	11.433	13.869
	251	11.624	9.862	10.26	18.671	12.98	14.149
	252	22.911	26.705	39.153	19.089	11.77	13.453
	253	20.744	25.941	22.923	30.341	13.768	13.768
	254	21.8	23.478	17.864	35.666	11.413	13.101
	255	22.704	18.641	36.276	44.131	13.757	23.706
	256	12.187	11.892	24.529	20.305	8.106	10.381
	257	12.347	38.945	28.029	35.68	17.435	9.69
	258	19.322	30.509	30.628	42.31	19.41	12.254
	259	11.926	27.25	29.432	18.184	10.684	17.705
	260	23.61	36.039	32.223	43.872	12.013	18.509
	261	26.093	24.822	28.393	43.384	17.235	20.583
	262	21.844	20.927	26.824	24.973	15.779	10.741
	263	18.33	19.607	26.658	46.114	15.477	23.517
	264	13.644	19.288	18.843	37.442	14.592	27.462
	265	13.608	14.762	39.004	38.843	10.26	12.51
	266	19.178	27.894	35.113	42.615	16.864	10.348
	267	13.071	28.384	38.268	34.069	15.381	12.152
	268	23.763	24.849	37.369	22.131	11.211	19.415
	269	14.213	11.008	38.983	24.094	14.996	12.103
	270	16.4	21.637	17.206	15.154	7.072	11.614
	271	19.952	28.049	35.456	17.114	14.69	10.629
	272	15.016	24.663	39.365	8.603	17.978	9.822
	273	21.319	23.213	25.952	15.822	18.578	12.572
	274	12.359	26.68	28.335	19.472	8.521	11.113
	275	17.432	19.245	22.734	18.486	14.69	16.423
	276	15.927	37.553	18.28	8.487	12.689	10.46
	277	21.564	23.162	31.47	13.154	11.542	8.347
	278	19.847	30.353	24.015	16.068	17.282	9.865
	279	15.313	30.496	25.31	15.804	18.127	11.423
	280	16.154	31.791	24.499	17.554	15.902	16.884
	281	29.115	21.782	11.915	19.966	14.592	15.832
	282	25.84	23.606	14.47	17.076	12.305	20.137
	283	20.394	23.606	17.189	12.16	12.892	12.513
	284	15.016	27.289	14.287	15.854	12.73	18.691
	285	15.501	23.321	16.51	13.798	17.642	16.875
	286	23.468	39.394	15.34	23.401	14.536	15.027
	287	9.741	33.008	25.517	29.443	19.712	13.419
	288	22.888	28.536	27.943	23.213	10.9	13.91
	289	19.265	28.601	23.307	24.439	18.268	13.487
	290	11.197	26.665	22.257	16.9	18.775	9.15
	291	12.4	36.086	31.961	18.97	14.773	8.75
	292	23.918	22.016	24.004	27.528	12.383	12.902
	293	24.148	25.127	29.764	29.648	11.355	15.425
	294	20.985	27.61	31.094	33.208	13.843	10.891
	295	14.118	23.304	34.156	42.061	12.287	23.44
	296	17.417	22.052	37.982	28.587	13.453	9.975
	297	12.073	18.578	43.405	22.026	31.708	25.655
	298	11.928	16.794	36.334	18.98	15.727	13.625
	299	10.961	10.381	34.436	24.743	17.227	13.076
	300	14.166	11.695	36.312	22.884	13.231	17.999
	301	13.864	9.261	35.53	30.044	14.853	16.134
	302	23.741	13.757	29.807	24.213	22.196	15.424
	303	13.757	16.55	26.463	14.835	27.792	19.626
	304	13.757	20.763	14.467	12.82	---	13.877
	305	19.498	16.017	24.835	14.797	---	18.28
	306	14.614	18.141	36.58	11.192	---	14.903
	307	27.862	20.763	20.945	15.148	---	16.504
	308	22.084	34.878	30.423	10.381	---	7.708
	309	11.709	30.847	21.217	12.817	---	12.238
	310	12.516	28.875	18.056	15.794	---	16.456
	311	26.105	34.086	16.504	25.625	---	13.987
	312	13.323	33.799	21.782	27.057	---	12.318
	313	---	28.729	16.282	29.763	---	19.918
	314	---	28.784	14.793	---	---	12.384
	315	---	35.048	15.828	---	---	---
	316	---	15.836	19.65	---	---	---
	317	---	38.209	22.118	---	---	---
	318	---	31.48	---	---	---	---
	319	---	27.149	---	---	---	---
	320	---	24.148	---	---	---	---
	321	---	8.598	---	---	---	---
	322	---	11.638	---	---	---	---
	323	---	21.752	---	---	---	---
	324	---	11.739	---	---	---	---
	325	---	19.697	---	---	---	---
	326	---	16.534	---	---	---	---
	327	---	10.46	---	---	---	---
	328	---	8.025	---	---	---	---
	329	---	12.663	---	---	---	---
	330	---	19.79	---	---	---	---
	331	---	12.485	---	---	---	---
	332	---	9.128	---	---	---	---
	333	---	21.637	---	---	---	---
	334	---	15.968	---	---	---	---
	335	---	12.002	---	---	---	---
	336	---	19.156	---	---	---	---
	337	---	26.047	---	---	---	---
	338	---	28.916	---	---	---	---
	339	---	24.996	---	---	---	---
	340	---	19.543	---	---	---	---
	341	---	8.283	---	---	---	---
	342	---	19.942	---	---	---	---
	343	---	11.384	---	---	---	---
	344	---	13.419	---	---	---	---
	345	---	9.243	---	---	---	---
	346	---	15.836	---	---	---	---
	347	---	25.635	---	---	---	---
	348	---	26.353	---	---	---	---
	349	---	25.08	---	---	---	---
	350	---	25.635	---	---	---	---
	351	---	24.314	---	---	---	---
	352	---	26.665	---	---	---	---
	353	---	33.706	---	---	---	---
	354	---	34.924	---	---	---	---
	355	---	25.599	---	---	---	---
	356	---	29.635	---	---	---	---
	357	---	29.012	---	---	---	---
	358	---	27.216	---	---	---	---
	359	---	9.171	---	---	---	---
	360	---	24.237	---	---	---	---
	361	---	26.328	---	---	---	---
	362	---	33.674	---	---	---	---
	363	---	30.346	---	---	---	---
	364	---	36.184	---	---	---	---
	365	---	21.077	---	---	---	---
	366	---	18.852	---	---	---	---
	367	---	12.187	---	---	---	---
	368	---	20.763	---	---	---	---
	369	---	19.103	---	---	---	---
	370	---	14.773	---	---	---	---
	371	---	14.693	---	---	---	---
	372	---	13.627	---	---	---	---
	373	---	10.46	---	---	---	---
	374	---	15.323	---	---	---	---
	375	---	22.839	---	---	---	---
	376	---	14.793	---	---	---	---
	377	---	20.664	---	---	---	---
	378	---	16.314	---	---	---	---
	379	---	28.361	---	---	---	---
	380	---	22.856	---	---	---	---
	381	---	27.344	---	---	---	---
	382	---	24.35	---	---	---	---
	383	---	27.398	---	---	---	---
	384	---	24.717	---	---	---	---
	385	---	29.75	---	---	---	---
	386	---	38.675	---	---	---	---
	387	---	30.496	---	---	---	---
	388	---	40.906	---	---	---	---
	389	---	28.88	---	---	---	---
	390	---	27.255	---	---	---	---
	391	---	37.423	---	---	---	---
	392	---	18.493	---	---	---	---
	393	---	44.272	---	---	---	---
	394	---	28.538	---	---	---	---
	395	---	35.628	---	---	---	---
	396	---	23.478	---	---	---	---
	397	---	34.924	---	---	---	---
	398	---	11.739	---	---	---	---
	399	---	13.928	---	---	---	---
	400	---	16.35	---	---	---	---
	401	---	8.969	---	---	---	---
	402	---	24.373	---	---	---	---
	403	---	31.371	---	---	---	---
	404	---	10.215	---	---	---	---
	405	---	18.061	---	---	---	---
	406	---	25.496	---	---	---	---
	407	---	28.898	---	---	---	---
	408	---	23.123	---	---	---	---
	409	---	34.671	---	---	---	---
	410	---	28.752	---	---	---	---
	411	---	35.815	---	---	---	---
	412	---	27.917	---	---	---	---
	413	---	19.509	---	---	---	---
	414	---	8.106	---	---	---	---
	415	---	9.128	---	---	---	---
	416	---	31.936	---	---	---	---
	417	---	26.142	---	---	---	---
	418	---	22.022	---	---	---	---
	419	---	22.634	---	---	---	---
	420	---	19.65	---	---	---	---
	421	---	20.1	---	---	---	---
	422	---	23.789	---	---	---	---
	423	---	9.674	---	---	---	---
	424	---	15.902	---	---	---	---
	425	---	19.08	---	---	---	---
	426	---	11.044	---	---	---	---
	427	---	22.052	---	---	---	---
	428	---	12.4	---	---	---	---
	429	---	17.775	---	---	---	---
	430	---	13.574	---	---	---	---
	431	---	12.858	---	---	---	---
	432	---	19.489	---	---	---	---
	433	---	18.617	---	---	---	---
	434	---	14.18	---	---	---	---
	435	---	14.773	---	---	---	---
	436	---	16.35	---	---	---	---
	437	---	20.128	---	---	---	---
	438	---	21.547	---	---	---	---
	439	---	10.684	---	---	---	---
	440	---	10.794	---	---	---	---
	441	---	25.564	---	---	---	---
	442	---	22.723	---	---	---	---
	443	---	22.421	---	---	---	---
	444	---	30.733	---	---	---	---
	445	---	10.52	---	---	---	---
	446	---	24.748	---	---	---	---
	447	---	40.71	---	---	---	---
	448	---	19.025	---	---	---	---
	449	---	30.318	---	---	---	---
	450	---	32.7	---	---	---	---
	451	---	21.077	---	---	---	---
	452	---	28.156	---	---	---	---
	453	---	11.803	---	---	---	---
	454	---	30.715	---	---	---	---
	455	---	25.864	---	---	---	---
	456	---	33.514	---	---	---	---
	457	---	31.425	---	---	---	---
	458	---	27.79	---	---	---	---
	459	---	36.122	---	---	---	---
	460	---	34.274	---	---	---	---
	461	---	26.945	---	---	---	---
	462	---	31.253	---	---	---	---
	463	---	28.683	---	---	---	---
	464	---	36.664	---	---	---	---
	465	---	28.697	---	---	---	---
	466	---	36.918	---	---	---	---
	467	---	27.894	---	---	---	---
	468	---	29.025	---	---	---	---
	469	---	21.244	---	---	---	---
	470	---	25.64	---	---	---	---
	471	---	32.913	---	---	---	---
	472	---	25.717	---	---	---	---
	473	---	28.661	---	---	---	---
	474	---	26.764	---	---	---	---
	475	---	16.044	---	---	---	---
	476	---	17.462	---	---	---	---
	477	---	10.099	---	---	---	---
	478	---	15.593	---	---	---	---
	479	---	12.858	---	---	---	---
	480	---	19.949	---	---	---	---
	481	---	25.946	---	---	---	---
	482	---	19.053	---	---	---	---
	483	---	27.894	---	---	---	---
	484	---	18.977	---	---	---	---
	485	---	38.105	---	---	---	---
	486	---	18.634	---	---	---	---
	487	---	39.557	---	---	---	---
	488	---	31.291	---	---	---	---
	489	---	19.624	---	---	---	---
	490	---	33.706	---	---	---	---
	491	---	31.94	---	---	---	---
	492	---	27.018	---	---	---	---
	493	---	33.799	---	---	---	---
	494	---	32.267	---	---	---	---
	495	---	28.697	---	---	---	---
	496	---	42.119	---	---	---	---
	497	---	30.266	---	---	---	---
	498	---	35.712	---	---	---	---
	499	---	37.458	---	---	---	---
	500	---	37.268	---	---	---	---
	501	---	32.267	---	---	---	---
	502	---	34.412	---	---	---	---
	503	---	30.496	---	---	---	---
	504	---	31.279	---	---	---	---
	505	---	28.875	---	---	---	---
	506	---	29.242	---	---	---	---
	507	---	40.02	---	---	---	---
	508	---	21.046	---	---	---	---
	509	---	16.927	---	---	---	---
	510	---	14.3	---	---	---	---
	511	---	15.079	---	---	---	---
	512	---	20.054	---	---	---	---
	513	---	26.283	---	---	---	---
	514	---	15.854	---	---	---	---
	515	---	15.148	---	---	---	---
	516	---	17.688	---	---	---	---
	517	---	25.803	---	---	---	---
	518	---	24.015	---	---	---	---
	519	---	32.881	---	---	---	---
	520	---	32.466	---	---	---	---
	521	---	29.515	---	---	---	---
	522	---	30.253	---	---	---	---
	523	---	31.476	---	---	---	---
	524	---	29.776	---	---	---	---
	525	---	27.25	---	---	---	---
	526	---	30.357	---	---	---	---
	527	---	33.842	---	---	---	---
	528	---	25.763	---	---	---	---
	529	---	23.405	---	---	---	---
	530	---	11.464	---	---	---	---
	531	---	18.578	---	---	---	---
	532	---	14.681	---	---	---	---
	533	---	16.936	---	---	---	---
	534	---	16.936	---	---	---	---
	535	---	18.601	---	---	---	---
	536	---	13.606	---	---	---	---

## Sheet: Suppl. Fig. 1a, d, e, f
Supplementary Figure 1a Phylogenetic tree					Supplementary Figure 1d Phylogenetic tree							Supplementary Figure 1e Protein length											Supplementary Figure 1f Conserved domain (CD-Hit) analysis
	Protein	Organism	Accession number			Protein family / subfamily	Protein	Organism	Accession number	Legend			Sequence #	protein length [no. aa]										Sequence #	CD-Hit E-value for DUF4870								CD-Hit E-value for Tic20
	Magnetosome protein MamF	Uncultured bacterium Fos002	CAX84211.1			HOTT MFP	hypothetical protein C0189_03210	Caldisericum exile	PMP67338.1	Eukaryotes				Subfamily 1	Subfamily 2	Subfamily 3	Subfamily 4	Subfamily 5	Subfamily 6	Tic20	MFP				Subfamily 1	Subfamily 2	Subfamily 3	Subfamily 4	Subfamily 5	Subfamily 6	Tic20	MFP	Subfamily 1	Subfamily 2	Subfamily 3	Subfamily 4	Subfamily 5	Subfamily 6	Tic20	MFP
	Magnetosome protein MamF	Rhodospirillaceae bacterium LM-1	CAA6606545.1				hypothetical protein COV74_07910	Candidatus Omnitrophica bacterium	PIQ85615.1	Archaea			1	81	98	59	81	64	101	47	102			Mean	1.91505e-06	1.835e-15	6.49854e-07	0.00167029	0.000552429	0.000284626	0.00392212	0.00160275		9.5648e-06	0.00122272		0.00282819	4.23659e-06	5.98592e-05
	Magnetosome protein MmsF	Uncultured bacterium Fos002	CAX84208.1				hypothetical protein CO073_02500	Candidatus Komeilibacteria bacterium	PJC01861.1	Bacteria			2	83	99	78	84	82	102	73	102			STDV	3.47145e-05	5.01101e-14	1.50489e-05	0.00251049	0.00159232	0.00123749	0.00338622	0.0017937		0.000256528	0.00197848		0.00193359	8.44676e-06	0.000495559
	Magnetosome protein MmsF	Rhodospirillaceae bacterium LM-1	CAA6606548.1				MmsF1	Magnetovibrio blakemorei MV-1	CAV30795.1				3	91	100	83	88	82	103	73	104			1	9.11382e-22	2.90191e-50	7.57578e-50	1.37645e-10	6.63224e-17	2.46275e-25	0.000592871	2.07351e-13		3.17768e-44	6.8876e-05		3.20085e-05	1.19127e-13	3.52287e-150
	conserved membrane hypothetical protein	Candidatus Terasakiella magnetica PR-1	CAA7622337.1				MamF-like	Magnetococcus marinus MC-1	ABK44775.1				4	104	100	89	88	89	103	75	104			2	2.44163e-21	1.50138e-49	5.10593e-49	2.60447e-10	8.18816e-16	1.39747e-23	0.000935559	8.48796e-08		4.55851e-44	6.8876e-05		0.000134505	9.96454e-11	4.86198e-146
	hypothetical protein amb0412	Magnetospirillum magneticum AMB-1	BAE49216.1				hypothetical protein Mmc1_2234	Magnetococcus marinus MC-1	ABK44735.1				5	105	100	90	88	90	103	75	104			3	2.68671e-21	2.64737e-49	2.81272e-47	5.69869e-10	2.16877e-15	3.27539e-22	0.00170899	3.81153e-07		1.30859e-42	7.57778e-05		0.000613706	3.95671e-08	3.22906e-140
	Duplication of magnetosome protein MamF	Magnetospirillum sp. UT-4	CAA7622356.1				MmsF2	Magnetovibrio blakemorei MV-1	CAV30790.1				6	116	104	91	88	91	103	86	106			4	3.6856e-21	2.67649e-49	1.40251e-45	1.29047e-09	3.88447e-15	1.87254e-20	0.00265824	2.58188e-06		2.4399e-42	7.57778e-05		0.00186667	1.69067e-05	1.43162e-139
	hypothetical protein CU669_17570	Magnetospirillum kuznetsovii LBB-42	RAU20639.1				Magnetosome mebrane specific protein F (MmsF; MSR1_03170)	Magnetospirillum gryphiswaldense MSR-1	AVM72831.1				7	120	105	92	88	92	104	88	106			5	1.13858e-20	7.53759e-49	6.92462e-44	1.61885e-09	6.92371e-14	9.23539e-20	0.0046275	2.58188e-06		2.31781e-41	0.00216504		0.00204585		6.01514e-138
	hypothetical protein H261_05127	Magnetospirillum caucaseum SO-1	EME71117.1				Magnetosome membrane protein MamF (MamF; MSR1_03200)	Magnetospirillum gryphiswaldense MSR-1	AVM72834.1				8	120	106	92	88	92	104	92	106			6	1.25375e-20	8.47542e-49	1.33756e-42	1.93375e-09	2.31658e-13	9.18253e-19	0.00795992	9.50511e-05		4.96158e-40	0.00488199		0.00256162		3.1287e-137
	hypothetical protein A6A05_15655	Magnetospirillum moscoviense BB-1	OAN47514.1				Membrane protein (MmxF; MSR1_02690)	Magnetospirillum gryphiswaldense MSR-1	AVM72783.1				9	122	106	92	88	92	105	93	106			7	1.48102e-20	2.06136e-48	1.81416e-42	2.20123e-09	4.28689e-13	5.78749e-18	0.00897176	0.000197327		1.9641e-39			0.00381108		9.15898e-137
	hypothetical protein amb1026	Magnetospirillum magneticum AMB-1	BAE49830.1			HOTT Subfamily 1	hypothetical protein PIIN_03010	Serendipita indica DSM 11827	CCA69110.1				10	125	106	94	88	93	105	93	106			8	1.713e-20	5.87165e-48	2.02822e-42	2.20236e-09	4.33426e-13	1.98686e-16		0.000456336		5.52057e-39			0.00382911		1.1446e-136
	Magnetosome protein MamF	Magnetospirillum sp. XM-1	CUW39492.1				Tic20 domain protein	Rhizoctonia solani 123E	KEP47629.1				11	128	106	95	88	93	106	93	106			9	1.81606e-20	7.1014e-48	2.48634e-42	3.9419e-09	6.46449e-13	1.83271e-15		0.000468141		1.04035e-37			0.0040509		3.9301e-136
	Membrane protein (MmxF; MSR1_02690)	Magnetospirillum gryphiswaldense MSR-1	AVM72783.1				hypothetical protein LENED_005408	Lentinula edodes	GAW03668.1				12	138	106	95	88	93	106	93	107			10	7.05803e-20	2.87846e-47	2.48634e-42	2.07745e-08	1.30414e-12	4.78233e-15		0.000469273		5.93974e-37			0.0044042		3.324e-135
	Putative Magnetosome protein MmsF	Magnetospirillum sp. SS-4	CAA7626572.1				hypothetical protein GYMLUDRAFT_33117	Gymnopus luxurians FD-317 M1	KIK71012.1				13	140	106	95	88	93	107	94	107			11	7.09257e-20	3.59944e-47	1.42851e-41	2.10085e-08	1.47299e-12	1.02768e-14		0.000517936		1.08638e-35			0.00444862		8.33837e-135
	Magnetosome protein MamF	Magnetospirillum sp. UT-4	CAA7622366.1				hypothetical protein BN1708_014484	Verticillium longisporum	CRK26335.1				14	141	106	95	88	93	107	101	107			12	8.70753e-20	6.76336e-47	1.68064e-41	2.15012e-08	1.51672e-12	2.00317e-14		0.000540015		3.67166e-35			0.00613998		8.86008e-135
	hypothetical protein A6A05_16170	Magnetospirillum moscoviense BB-1	OAN46293.1				hypothetical protein BCIN_11g02300	Botrytis cinerea B05.10	XP024551690.1				15	141	106	96	88	93	107	101	107			13	1.87453e-19	1.01692e-46	3.03667e-41	3.99022e-08	2.1547e-12	2.58312e-14		0.000589115		4.23296e-35					4.60086e-134
	Magnetosome membrane protein MamF (MamF; MSR1_03200)	Magnetospirillum gryphiswaldense MSR-1	AVM72834.1				hypothetical protein CDV57_09107	Aspergillus fumigatus	OXN16921.1				16	143	106	96	90	93	107	102	107			14	2.13838e-19	1.35058e-46	3.20764e-41	4.1406e-08	2.83261e-12	3.30651e-14		0.000591212		2.76281e-34					7.86761e-134
	Magnetosome protein MamF	Candidatus Terasakiella magnetica PR-1	CAA7623067.1				Tic20-like protein	Penicillium italicum	KGO77901.1				17	146	106	96	90	93	107	102	107			15	3.05629e-19	1.38075e-46	3.4633e-41	4.41444e-08	3.5226e-12	2.99884e-13		0.000669194		3.86533e-34					1.63923e-132
	hypothetical protein CU669_04910	Magnetospirillum kuznetsovii LBB-42	RAU23464.1				hypothetical protein PADG_00566	Paracoccidioides brasiliensis Pb18	XP010756402.1				18	146	106	96	91	93	107	104	107			16	1.42151e-17	1.87283e-46	3.49813e-41	4.93203e-08	3.59113e-12	7.75682e-13		0.000676658		1.72834e-33					2.52439e-129
	Magnetosome protein MamF	Magnetospirillum sp. SS-4	CAA7622594.1			HOTT Subfamily 2	hypothetical protein B1L11_21645	Microbispora sp. GKU 823	OPG11213.1				19	152	106	96	93	93	107	111	107			17	1.45231e-17	2.12983e-46	4.99408e-41	4.98613e-08	7.46557e-12	4.657e-12		0.000676658		1.74425e-33					6.61867e-129
	hypothetical protein A6A04_19605	Magnetospirillum marisnigri SP-1	OAN49368.1				Uncharacterized conserved protein, Tic20 family	Nonomuraea maritima	SDM21985.1				20	155	106	97	93	93	108	112	107			18	1.56545e-17	2.54641e-46	5.30333e-41	6.3434e-08	9.57701e-12	9.86607e-12		0.000730746		3.07462e-33					6.92627e-129
	hypothetical protein H261_19094	Magnetospirillum caucaseum SO-1	EME68296.1				DUF1707 and DUF4870 domain-containing protein	Streptosporangium sp. 'caverna'	WP_110701719.1				21	156	106	99	95	93	108	113	107			19	4.29541e-17	3.21727e-46	5.60178e-41	7.46711e-08	1.43857e-11	1.11062e-11		0.000797367		4.26563e-32					8.28596e-129
	hypothetical protein amb0953	Magnetospirillum magneticum AMB-1	BAE49757.1				hypothetical protein XcvCFBP7112P_14165	Xanthomonas citri pv. vignicola	ASK97226				22	158	106	100	95	94	108	119	107			20	4.45267e-17	6.39922e-46	6.85422e-41	8.76127e-08	1.57945e-11	3.18495e-11		0.000926285		5.24595e-32					8.65161e-129
	Magnetosome protein MamF	Magnetospirillum sp. XM-1	CUW39401.1				MULTISPECIES: DUF4870 domain-containing protein	Bacillus	WP019241820.1				23	164	106	100	96	94	108	119	107			21	6.02624e-17	6.77743e-46	6.9297e-41	1.47282e-07	2.78328e-11	4.0877e-11		0.000975315		1.29492e-31					2.14463e-128
	Magnetosome protein MmsF similar to MamF	Magnetospira sp. QH‑2	CCQ72987.1				DUF4870 domain-containing protein	Virgibacillus siamensis	WP077325638.1				24	164	106	100	96	94	108	119	107			22	8.13423e-17	7.48694e-46	7.16768e-41	1.83427e-07	2.78668e-11	4.39381e-11		0.000975315		1.53011e-31					2.6558e-128
	Magnetosome protein MmsF	Rhodospirillaceae bacterium LM-1	CAA6606514.1				DUF4870 domain-containing protein	Fischerella thermalis	WP102206738.1				25	165	106	100	96	94	109	121	107			23	8.69052e-17	1.24401e-45	7.17179e-41	1.88066e-07	3.2512e-11	1.34825e-10		0.00110966		5.98162e-31					4.40566e-128
	hypothetical protein CU669_20550	Magnetospirillum kuznetsovii LBB-42	RAU20044.1				DUF4870 domain-containing protein	Nostoc sp. ATCC 53789	QHG16196				26	169	106	100	96	95	109	122	107			24	1.26915e-16	1.37252e-45	1.08056e-40	2.05661e-07	3.26243e-11	1.62389e-10		0.00111686		1.51488e-30					4.77601e-128
	Magnetosome protein MmsF	Magnetospirillum sp. SS-4	CAA7622584.1				hypothetical protein BCD64_11035	Nostoc sp. MBR 210	OCQ99574				27	169	106	100	96	95	109	128	107			25	1.38577e-16	1.37713e-45	1.48441e-40	2.05661e-07	3.35775e-11	2.16181e-10		0.00117641		2.27939e-30					5.03972e-128
	Magnetosome mebrane specific protein F (MmsF; MSR1_03170)	Magnetospirillum gryphiswaldense MSR-1	AVM72831.1				DUF4870 domain-containing protein	Nostoc sp. ATCC 53789	QHG17697				28	169	106	100	96	95	109	129	107			26	1.73508e-16	2.81829e-45	1.59284e-40	2.30883e-07	3.5164e-11	2.18355e-10		0.00117673		2.62596e-30					5.06584e-128
	hypothetical protein A6A05_16185	Magnetospirillum moscoviense BB-1	OAN46296.1				DUF4870 domain-containing protein	Nostoc sp. ATCC 53789	QHG14557				29	169	106	100	96	96	109	129	107			27	2.24571e-16	4.25745e-45	1.79535e-40	3.18594e-07	3.59285e-11	2.5424e-10		0.00117673		6.14297e-30					6.69874e-128
	Magnetosome protein MmsF similar to MamF	Magnetospirillum sp. UT-4	CAA7622363.1				DUF4870 domain-containing protein	Clostridium grantii	WP_073340021.1				30	170	106	100	96	96	109	129	107			28	2.48907e-16	4.7832e-45	1.79535e-40	3.22717e-07	4.14676e-11	2.9572e-10		0.00129572		6.4779e-30					1.70716e-127
	Magnetosome protein MamF	Magnetospirillum magnetotacticum MS-1	KIL96681.1				DUF4870 domain-containing protein	Sporomusa malonica	WP_084577627.1				31	171	106	101	96	96	109	129	107			29	2.70597e-16	1.06363e-44	1.92013e-40	3.25899e-07	5.77583e-11	5.00524e-10		0.00146308		9.56311e-30					1.8431e-127
	hypothetical protein A6A04_19585	Magnetospirillum marisnigri SP-1	OAN49364.1			HOTT Subfamily 3	DUF4870 domain-containing protein	Salipaludibacillus aurantiacus	WP_093053281.1				32	172	106	101	96	96	110	130	107			30	2.9315e-16	1.20013e-44	2.54889e-40	3.86248e-07	7.80285e-11	7.16396e-10		0.00173044		1.84258e-29					2.2085e-127
	hypothetical protein H261_19114	Magnetospirillum caucaseum SO-1	EME68300.1				hypothetical protein A2Z83_07780	Omnitrophica bacterium GWA2_52_8	OGW82134.1				33	172	106	101	96	96	110	132	107			31	5.47277e-16	1.65755e-44	2.54889e-40	4.05324e-07	8.66898e-11	8.99851e-10		0.00233317		1.93989e-29					2.63117e-127
	hypothetical protein amb0957	Magnetospirillum magneticum AMB-1	BAE49761.1				hypothetical protein	Oceanicoccus sagamiensis	WP_085760481.1				34	172	106	101	96	96	110	132	107			32	6.01587e-16	1.75111e-44	2.71071e-40	4.20456e-07	8.90149e-11	1.40864e-09		0.00233317		2.02618e-29					2.90353e-127
	Magnetosome protein MamF	Magnetospirillum sp. XM-1	CUW39405.1				DUF4870 domain-containing protein	Paenibacillus sp. Leaf72	WP_056036127.1				35	172	106	102	96	96	110	132	108			33	6.46907e-16	2.15568e-44	4.97135e-40	4.42954e-07	9.13424e-11	2.59432e-09		0.00287016		5.33096e-29					5.52277e-127
						HOTT Subfamily 4	hypothetical protein A9Q75_03770	Colwellia psychrerythraea	OUR83752.1				36	173	106	102	96	96	110	133	108			34	9.27938e-16	2.82953e-44	4.97135e-40	4.76544e-07	9.33022e-11	2.75174e-09		0.00296069		5.88449e-29					5.56702e-127
							hypothetical protein	Thalassotalea euphylliae	WP_116000212.1				37	173	106	102	96	96	110	134	108			35	9.9491e-16	2.98226e-44	8.12051e-40	5.77009e-07	1.11689e-10	2.76227e-09		0.00314244		8.5362e-29					1.06183e-126
							hypothetical protein	Niabella soli	WP_008583080.1				38	173	106	102	96	97	110	135	108			36	1.08889e-15	4.79484e-44	9.23806e-40	7.1352e-07	1.48992e-10	2.80373e-09		0.0037124		2.02362e-28					1.06874e-126
							hypothetical protein	Mucilaginibacter gossypiicola	WP_091210510.1				39	173	106	102	97	97	111	136	108			37	1.09899e-15	5.25697e-44	6.00438e-39	8.81031e-07	1.52665e-10	2.83697e-09		0.00413478		3.50577e-28					1.38974e-126
							hypothetical protein	Myroides marinus	WP_063175799.1				40	174	106	102	97	98	111	136	108			38	1.22237e-15	6.56703e-44	6.00438e-39	1.07225e-06	1.54245e-10	3.15533e-09		0.0051214		6.40382e-28					2.69529e-126
							hypothetical protein	Flavobacterium	WP_121374599.1				41	175	106	103	97	98	111	137	108			39	1.84822e-15	8.65263e-44	1.34255e-38	1.15548e-06	1.59112e-10	4.14162e-09		0.0051214		1.23843e-27					4.21629e-126
						HOTT Subfamily 5	putative membrane protein	Alkalibaculum bacchi	RBP66728.1				42	175	106	103	97	98	111	137	108			40	2.18239e-15	9.49555e-44	2.92765e-38	1.5456e-06	2.03919e-10	5.28997e-09		0.0055257		2.96e-27					4.34861e-126
							hypothetical protein	Paenibacillus tianmuensis	WP_090672983.1				43	176	106	103	98	98	111	138	108			41	2.74657e-15	9.49555e-44	7.8365e-38	1.71224e-06	2.07211e-10	1.1035e-08		0.00785422		7.35328e-27					7.23177e-126
							zinc-ribbon domain-containing protein	Butyricicoccus pullicaecorum	WP_016149119.1				44	176	106	103	99	99	111	138	108			42	2.87735e-15	9.75522e-44	7.8365e-38	1.82482e-06	2.14744e-10	1.27752e-08				1.03559e-26					7.78198e-126
							hypothetical protein	Tannerella forsythia	WP_124751700.1				45	176	106	103	99	100	112	139	108			43	3.20833e-15	9.86266e-44	1.35195e-37	1.8311e-06	2.20682e-10	1.42452e-08				2.17876e-26					9.74463e-126
						HOTT Subfamily 6	hypothetical protein DRP42_05870	Tenericutes bacterium	RKX64766.1				46	176	106	103	99	100	112	143	108			44	3.37583e-15	1.19607e-43	1.58489e-37	1.85203e-06	2.35172e-10	1.51406e-08				8.58475e-26					1.1479e-125
							hypothetical protein AUJ21_02025	Anaerolineae bacterium CG1_02_58_13	OIN96299.1				47	177	106	104	99	100	112	144	108			45	3.42586e-15	1.36374e-43	1.58489e-37	1.86129e-06	2.35486e-10	1.77773e-08				8.74143e-26					1.38307e-125
							hypothetical protein C4583_11745	Anaerolineaceae bacterium	RJP49777.1				48	177	106	104	100	100	112	144	109			46	3.87565e-15	1.99023e-43	1.60064e-37	1.88272e-06	2.59367e-10	2.05814e-08				1.02803e-25					1.48523e-125
							DUF4870 domain-containing protein	Chloroflexi bacterium	RPI34256.1				49	178	106	104	100	101	112	144	109			47	4.04665e-15	2.98316e-43	1.60064e-37	3.01375e-06	2.64445e-10	2.31367e-08				1.3821e-25					1.78839e-125
							ypothetical protein A2Z17_00910	Gammaproteobacteria bacterium RBG_16_66_13	OGT27267.1				50	178	106	104	100	101	112	144	110			48	4.26174e-15	3.02812e-43	1.65597e-37	3.09952e-06	3.0422e-10	3.83132e-08				1.46218e-25					2.35112e-125
							DUF4870 domain-containing protein	Chloroflexi bacterium	RPI88916.1				51	179	107	104	100	101	112	144	110			49	5.28253e-15	5.88011e-43	1.88745e-37	3.29372e-06	3.17179e-10	4.48297e-08				1.70935e-25					4.26413e-125
						Tic20	TIC 20-v-like protein	Arabidopsis thaliana	NP200382				52	179	107	104	100	102	112	144	110			50	5.82423e-15	7.60442e-43	2.30358e-37	3.43611e-06	3.22666e-10	4.96913e-08				1.80754e-25					4.41555e-125
							Tic20-II	Arabidopsis thaliana	OAP10213				53	179	107	104	100	102	112	144	110			51	5.8798e-15	7.60659e-43	2.70839e-37	3.46904e-06	4.56696e-10	8.73714e-08				2.49756e-25					4.63572e-125
							hypothetical protein	Rippkaea orientalis	WP_012594071.1				54	179	107	104	100	102	112	144	110			52	6.60661e-15	7.65017e-43	2.70839e-37	3.50576e-06	4.80129e-10	8.76528e-08				2.50317e-25					5.50571e-125
							hypothetical protein GJB62_11790	Nostoc sp. ATCC 53789	QHG16586				55	179	107	104	100	102	112	144	110			53	6.82723e-15	7.94718e-43	4.51031e-37	3.52986e-06	5.43392e-10	1.01454e-07				3.14169e-25					6.68621e-125
							TIC20-I	Arabidopsis thaliana	NP_171986.3				56	179	107	104	100	102	112	144	110			54	7.67693e-15	8.72445e-43	4.78754e-37	3.55324e-06	5.72725e-10	1.04019e-07				3.91788e-25					7.50117e-125
							translocon at the inner envelope membrane of chloroplasts 20-IV	Arabidopsis thaliana	NP_192241				57	179	107	105	100	102	113	144	111			55	8.02632e-15	9.21071e-43	4.78754e-37	3.56362e-06	5.99067e-10	1.30366e-07				4.07411e-25					9.29448e-125
							TIC20	Pisum sativum	AAC64607.1				58	179	107	105	101	102	113	144	111			56	9.08064e-15	1.04479e-42	5.45579e-37	3.57841e-06	7.89897e-10	1.46375e-07				4.07974e-25					9.76825e-125
													59	180	107	105	101	102	113	144	111			57	9.4909e-15	1.59327e-42	6.46174e-37	3.7003e-06	7.93883e-10	1.76849e-07				5.47302e-25					1.18788e-124
													60	180	107	105	101	102	114	144	111			58	1.16172e-14	2.02678e-42	6.46174e-37	4.11804e-06	8.69047e-10	2.34138e-07				6.05285e-25					1.30492e-124
													61	180	107	105	102	102	114	144	111			59	1.36792e-14	2.04081e-42	6.73598e-37	4.23715e-06	8.79366e-10	2.37327e-07				8.55598e-25					1.66262e-124
													62	180	107	105	102	102	114	144	111			60	1.41841e-14	3.81784e-42	6.73598e-37	4.39655e-06	9.46627e-10	2.97059e-07				9.9665e-25					1.99511e-124
													63	180	107	105	102	102	115	144	111			61	1.48691e-14	3.87364e-42	6.90492e-37	4.49067e-06	1.07144e-09	3.13269e-07				1.10641e-24					3.34029e-124
													64	181	107	105	102	102	115	144	111			62	1.48753e-14	6.96902e-42	6.96599e-37	4.76971e-06	1.22464e-09	4.16299e-07				1.38595e-24					3.44966e-124
													65	181	107	105	102	102	115	144	111			63	1.51758e-14	1.35024e-41	6.96599e-37	4.88767e-06	1.34245e-09	4.22681e-07				1.74382e-24					3.847e-124
													66	181	107	105	102	102	117	144	111			64	1.56521e-14	1.68227e-41	7.17797e-37	5.10679e-06	1.40989e-09	5.22113e-07				1.75873e-24					4.8159e-124
													67	181	107	105	102	103	117	144	111			65	1.59211e-14	1.78044e-41	8.1829e-37	5.56112e-06	1.48018e-09	7.87636e-07				1.7825e-24					5.4623e-124
													68	181	107	105	102	103	117	144	111			66	1.6691e-14	1.83078e-41	1.03008e-36	5.62019e-06	1.50678e-09	8.35629e-07				1.97421e-24					6.09395e-124
													69	181	107	105	103	103	117	144	111			67	1.67073e-14	2.50895e-41	1.03008e-36	5.76691e-06	1.526e-09	8.87776e-07				2.59916e-24					8.24751e-124
													70	182	107	105	103	103	117	144	111			68	1.78275e-14	2.7945e-41	1.06416e-36	5.80119e-06	1.58761e-09	9.37059e-07				5.27834e-24					8.79685e-124
													71	182	107	105	103	103	117	144	111			69	1.83409e-14	6.66428e-41	1.06416e-36	5.89013e-06	1.68319e-09	9.71236e-07				6.12611e-24					1.3248e-123
													72	182	107	105	103	103	119	144	111			70	1.83791e-14	6.74689e-41	1.08084e-36	6.49346e-06	1.70148e-09	1.88598e-06				6.263e-24					1.47649e-123
													73	182	107	105	103	103	121	144	111			71	1.91502e-14	6.84102e-41	1.08084e-36	6.51384e-06	1.70668e-09	2.30606e-06				6.81697e-24					1.6806e-123
													74	183	107	105	103	103	121	144	111			72	2.05431e-14	7.55158e-41	1.391e-36	6.52182e-06	1.71842e-09	2.34794e-06				6.95395e-24					2.67063e-123
													75	183	107	106	103	103	121	144	111			73	2.07875e-14	7.93572e-41	1.77767e-36	6.93087e-06	1.91596e-09	2.76505e-06				6.96348e-24					3.43482e-123
													76	183	107	106	103	103	122	149	111			74	2.15528e-14	8.52336e-41	3.08895e-36	7.82211e-06	1.94378e-09	2.79786e-06				1.15829e-23					3.6468e-123
													77	183	107	106	103	103	123	149	111			75	2.3527e-14	8.75689e-41	3.08895e-36	8.26777e-06	1.9879e-09	2.99654e-06				1.22103e-23					5.27432e-123
													78	184	107	106	103	103	124	149	111			76	2.79988e-14	9.39664e-41	3.23284e-36	8.65471e-06	2.02955e-09	3.11246e-06				1.22738e-23					6.13331e-123
													79	184	107	106	103	104	126	149	111			77	2.99019e-14	1.14481e-40	3.62172e-36	9.03928e-06	2.22988e-09	3.56792e-06				1.23631e-23					6.4782e-123
													80	184	107	106	103	104	126	149	111			78	3.06964e-14	1.20414e-40	3.726e-36	9.57987e-06	2.44096e-09	4.38673e-06				1.41161e-23					1.45548e-122
													81	184	107	106	103	104	127	150	111			79	3.60886e-14	1.21472e-40	4.39211e-36	9.73232e-06	2.97038e-09	4.90837e-06				1.4484e-23					1.58036e-122
													82	185	107	106	103	104	128	151	111			80	3.61331e-14	1.25483e-40	4.70179e-36	9.82851e-06	3.28167e-09	5.12693e-06				1.45728e-23					1.58899e-122
													83	185	107	106	104	104	128	152	111			81	3.67568e-14	1.85569e-40	5.25497e-36	1.01395e-05	3.72613e-09	9.41864e-06				1.89991e-23					1.99867e-122
													84	185	107	106	104	104	132	152	111			82	3.90808e-14	2.0729e-40	5.52557e-36	1.07895e-05	3.92542e-09	1.10459e-05				1.92252e-23					2.54663e-122
													85	185	107	106	104	104	138	152	111			83	3.95983e-14	2.09162e-40	6.74904e-36	1.0842e-05	3.97969e-09	1.39047e-05				2.33519e-23					3.43638e-122
													86	185	107	106	104	104	141	152	112			84	3.9726e-14	2.11317e-40	7.76902e-36	1.14269e-05	4.04012e-09	2.30205e-05				2.4577e-23					3.52772e-122
													87	185	107	106	104	104	142	152	112			85	4.50977e-14	3.13306e-40	9.4151e-36	1.16562e-05	4.12023e-09	2.41109e-05				2.77159e-23					3.72856e-122
													88	185	107	106	104	104	151	152	112			86	5.72465e-14	4.05149e-40	1.40877e-35	1.18924e-05	4.27378e-09	3.5601e-05				2.81455e-23					3.87365e-122
													89	185	107	106	104	104	152	152	112			87	6.05619e-14	4.18572e-40	1.70531e-35	1.19672e-05	4.3389e-09	3.72616e-05				3.05315e-23					5.32295e-122
													90	185	107	106	104	104	153	152	113			88	6.11472e-14	4.27935e-40	1.70531e-35	1.19915e-05	4.42035e-09	3.79029e-05				3.41247e-23					5.74528e-122
													91	185	107	107	104	105	156	152	114			89	6.18512e-14	4.3464e-40	1.89317e-35	1.20348e-05	4.43519e-09	4.55639e-05				3.55774e-23					6.0187e-122
													92	185	107	107	104	105	157	152	116			90	6.59936e-14	4.85068e-40	1.9455e-35	1.26047e-05	5.30339e-09	5.78055e-05				3.56255e-23					6.09632e-122
													93	185	107	107	104	105	157	152	116			91	6.86032e-14	4.86268e-40	2.02738e-35	1.27736e-05	5.30478e-09	5.95525e-05				3.59259e-23					7.42746e-122
													94	185	107	107	104	105	157	153	118			92	6.87383e-14	5.09184e-40	2.03972e-35	1.29393e-05	5.32333e-09	6.16225e-05				4.01415e-23					8.10261e-122
													95	185	107	107	104	105	161	153	121			93	7.37312e-14	5.47608e-40	2.22482e-35	1.3534e-05	5.7654e-09	8.10015e-05				4.02897e-23					1.00848e-121
													96	186	107	107	104	105	162	153	121			94	7.51652e-14	5.91971e-40	2.4058e-35	1.44872e-05	5.84487e-09	9.01923e-05				4.06434e-23					1.39406e-121
													97	186	107	107	104	105	163	153	124			95	7.5592e-14	7.2098e-40	2.42121e-35	1.50252e-05	5.92178e-09	0.000103834				4.20043e-23					1.93556e-121
													98	186	108	107	104	105	164	153	132			96	7.7883e-14	9.52254e-40	3.24862e-35	1.51317e-05	6.02299e-09	0.0001221				4.24073e-23					2.15933e-121
													99	186	108	107	104	105	167	153				97	8.48956e-14	1.06043e-39	3.24862e-35	1.53215e-05	6.5448e-09	0.000127177				4.41187e-23					2.3312e-121
													100	186	108	107	104	105	183	153				98	9.00129e-14	1.5285e-39	3.64585e-35	1.56748e-05	6.62246e-09	0.00016718				4.46286e-23					2.38156e-121
													101	186	108	107	104	105	193	153				99	9.19727e-14	1.7919e-39	3.83474e-35	1.60794e-05	6.6559e-09	0.000178418				4.90701e-23					2.38571e-121
													102	186	108	107	104	105	197	153				100	9.36965e-14	1.99183e-39	3.95565e-35	1.6223e-05	7.60815e-09	0.000190299				5.13859e-23					3.16678e-121
													103	187	108	107	105	106	198	153				101	9.59835e-14	2.07931e-39	3.95565e-35	1.66642e-05	8.17664e-09	0.000714143				5.43475e-23					3.36274e-121
													104	187	108	107	105	106	206	154				102	9.63466e-14	2.4991e-39	4.46553e-35	1.71345e-05	9.60039e-09	0.00145025				5.5276e-23					3.54959e-121
													105	187	108	107	105	106	206	154				103	9.90881e-14	3.03389e-39	4.95866e-35	1.71995e-05	1.00032e-08	0.00240346				5.60893e-23					4.72022e-121
													106	187	108	107	105	106	206	154				104	1.00489e-13	4.88554e-39	5.12413e-35	1.80046e-05	1.07661e-08	0.00422164				5.6692e-23					5.00648e-121
													107	187	108	107	105	106	206	154				105	1.04845e-13	4.93929e-39	5.87395e-35	1.81945e-05	1.07744e-08	0.00544135				6.39374e-23					5.26663e-121
													108	187	108	107	105	106	209	154				106	1.0633e-13	6.38419e-39	5.87395e-35	1.98921e-05	1.0928e-08	0.00549213				7.29464e-23					5.4645e-121
													109	188	108	107	105	106	236	154				107	1.07057e-13	6.59257e-39	6.13357e-35	2.04525e-05	1.14808e-08	0.00921086				7.48595e-23					5.91143e-121
													110	188	108	107	105	106		154				108	1.08157e-13	6.59634e-39	6.66424e-35	2.12416e-05	1.19289e-08					8.04142e-23					7.43377e-121
													111	188	108	107	105	106		154				109	1.16478e-13	7.35862e-39	6.66424e-35	2.13955e-05	1.22445e-08					8.12954e-23					1.35686e-120
													112	188	108	107	105	106		154				110	1.24374e-13	7.89211e-39	7.54214e-35	2.2147e-05	1.26789e-08					8.59644e-23					2.55814e-120
													113	188	108	108	105	106		154				111	1.29432e-13	8.37041e-39	7.5994e-35	2.23693e-05	1.3968e-08					8.92516e-23					2.71786e-120
													114	188	108	108	105	106		154				112	1.32032e-13	9.56705e-39	8.61458e-35	2.37161e-05	1.43055e-08					9.46295e-23					3.13158e-120
													115	188	109	108	105	106		154				113	1.36122e-13	1.30544e-38	8.79904e-35	2.44598e-05	1.46874e-08					1.03878e-22					3.25431e-120
													116	188	109	108	105	106		154				114	1.42161e-13	1.30993e-38	9.07432e-35	2.45877e-05	1.54976e-08					1.06564e-22					3.5361e-120
													117	188	109	108	105	106		154				115	1.43704e-13	1.31944e-38	9.07432e-35	2.45992e-05	1.7411e-08					1.07417e-22					5.06132e-120
													118	188	109	108	105	107		154				116	1.45299e-13	1.40344e-38	9.13191e-35	2.60138e-05	1.80007e-08					1.10139e-22					5.56439e-120
													119	188	109	108	105	107		154				117	1.50551e-13	1.60712e-38	1.01437e-34	2.63293e-05	1.81084e-08					1.20505e-22					5.75003e-120
													120	188	109	108	105	107		154				118	1.5303e-13	1.65371e-38	1.42557e-34	2.79186e-05	1.89221e-08					1.23675e-22					6.27408e-120
													121	188	109	108	105	107		154				119	1.56191e-13	1.65608e-38	1.57117e-34	2.9766e-05	1.96109e-08					1.24482e-22					7.55802e-120
													122	188	109	108	105	107		154				120	1.61324e-13	1.74669e-38	1.60294e-34	3.48677e-05	1.97217e-08					1.27497e-22					1.02078e-119
													123	188	109	108	105	107		154				121	1.65594e-13	1.85186e-38	1.62476e-34	3.63392e-05	1.98715e-08					1.29265e-22					1.51351e-119
													124	188	109	108	105	107		154				122	1.6623e-13	2.40583e-38	1.83163e-34	3.67433e-05	2.03909e-08					1.32241e-22					1.53026e-119
													125	188	109	108	105	107		154				123	1.68356e-13	2.47223e-38	2.01247e-34	3.8344e-05	2.12331e-08					1.35773e-22					2.45004e-119
													126	188	109	108	106	107		154				124	1.68356e-13	3.08951e-38	2.12351e-34	4.30609e-05	2.50255e-08					1.43428e-22					3.58484e-119
													127	188	110	108	106	107		154				125	1.68356e-13	3.32776e-38	2.12351e-34	4.50873e-05	2.61163e-08					1.4762e-22					4.35045e-119
													128	188	110	108	106	107		154				126	1.7356e-13	3.36435e-38	2.14205e-34	4.54925e-05	2.66795e-08					1.52898e-22					5.61904e-119
													129	189	110	108	106	107		154				127	1.73786e-13	3.51778e-38	2.40941e-34	4.55639e-05	2.80646e-08					1.58743e-22					6.70252e-119
													130	189	110	108	106	107		154				128	1.74261e-13	3.58808e-38	2.84883e-34	4.5668e-05	2.82591e-08					1.64842e-22					8.28387e-119
													131	189	110	108	106	107		154				129	1.81188e-13	3.84381e-38	2.91792e-34	4.60886e-05	2.86659e-08					1.67535e-22					8.95674e-119
													132	189	111	109	106	107		155				130	1.81942e-13	4.22544e-38	2.91792e-34	4.64554e-05	2.9563e-08					1.6814e-22					9.10759e-119
													133	189	111	109	106	107		155				131	1.85852e-13	4.88786e-38	2.96635e-34	4.70756e-05	2.95908e-08					1.70077e-22					9.76135e-119
													134	190	111	109	106	108		155				132	1.87179e-13	6.72809e-38	3.36217e-34	4.92494e-05	3.02147e-08					1.79956e-22					1.53065e-118
													135	190	111	109	106	108		155				133	1.99995e-13	6.82136e-38	3.51222e-34	4.93069e-05	3.12859e-08					1.86399e-22					1.72401e-118
													136	190	111	109	106	108		155				134	2.09354e-13	8.42879e-38	3.56862e-34	5.00859e-05	3.57387e-08					2.58465e-22					3.40135e-118
													137	190	112	109	106	108		155				135	2.09825e-13	8.4793e-38	3.70081e-34	5.26346e-05	3.60498e-08					2.62327e-22					3.85764e-118
													138	190	112	109	106	108		155				136	2.10196e-13	8.70983e-38	3.75046e-34	5.26878e-05	3.69336e-08					2.91807e-22					4.76982e-118
													139	190	112	109	106	108		155				137	2.14414e-13	1.05103e-37	3.81067e-34	5.30216e-05	3.73916e-08					3.03782e-22					5.12662e-118
													140	190	112	109	106	108		155				138	2.32356e-13	1.10363e-37	4.0744e-34	5.81764e-05	3.7847e-08					3.05051e-22					5.35629e-118
													141	190	112	109	106	108		155				139	2.37159e-13	1.28655e-37	4.57252e-34	6.22066e-05	3.99863e-08					3.15377e-22					6.6302e-118
													142	190	112	109	106	108		155				140	2.52204e-13	1.6488e-37	4.64682e-34	6.24541e-05	4.02835e-08					3.51495e-22					8.57336e-118
													143	190	112	109	106	108		155				141	2.56677e-13	1.69683e-37	4.79361e-34	6.8915e-05	4.35419e-08					3.62036e-22					9.93815e-118
													144	190	112	109	106	108		155				142	2.66318e-13	1.74159e-37	5.01809e-34	6.93371e-05	4.47693e-08					4.21144e-22					1.8984e-117
													145	190	112	109	106	108		155				143	2.6915e-13	1.75301e-37	5.18358e-34	6.94874e-05	4.8411e-08					4.52489e-22					3.98275e-117
													146	190	112	109	106	108		155				144	2.73523e-13	1.86109e-37	5.40025e-34	7.02183e-05	5.02988e-08					6.24399e-22					4.87939e-117
													147	190	112	109	106	108		155				145	2.78234e-13	1.99534e-37	5.40025e-34	7.28409e-05	5.17049e-08					6.25868e-22					7.5173e-117
													148	190	112	109	106	108		155				146	2.82793e-13	2.13796e-37	6.66938e-34	7.67034e-05	5.25917e-08					6.49745e-22					7.59083e-117
													149	190	112	109	106	108		155				147	2.8837e-13	2.17985e-37	7.12189e-34	7.98519e-05	5.71446e-08					6.6471e-22					8.15855e-117
													150	190	112	109	106	108		155				148	2.90852e-13	2.23307e-37	7.60524e-34	8.15454e-05	5.89968e-08					8.05479e-22					1.52219e-116
													151	190	112	109	106	108		155				149	2.9307e-13	2.28936e-37	7.90238e-34	8.40701e-05	5.96901e-08					8.06165e-22					2.70307e-116
													152	191	112	109	106	108		155				150	3.10781e-13	2.32557e-37	9.02976e-34	8.44297e-05	5.9857e-08					8.14932e-22					8.28999e-116
													153	191	112	109	106	108		156				151	3.62494e-13	2.46879e-37	9.02976e-34	9.17072e-05	5.99798e-08					8.17232e-22					1.63733e-115
													154	191	112	109	106	108		156				152	3.78967e-13	2.66326e-37	9.72845e-34	9.64475e-05	6.15401e-08					8.47125e-22					2.82157e-115
													155	191	112	109	106	108		156				153	3.82583e-13	2.83648e-37	1.04454e-33	9.84918e-05	6.41745e-08					9.4721e-22					3.87626e-115
													156	191	112	109	106	108		156				154	3.99199e-13	2.88265e-37	1.06184e-33	0.000107253	6.46144e-08					1.02426e-21					4.69553e-115
													157	192	112	109	106	108		157				155	3.99199e-13	2.91731e-37	1.09703e-33	0.000113303	6.67211e-08					1.15818e-21					7.1886e-115
													158	192	112	109	106	108		157				156	4.44228e-13	3.21747e-37	1.2438e-33	0.000114063	6.715e-08					1.22226e-21					1.16783e-114
													159	192	112	109	106	108		157				157	4.58394e-13	3.24173e-37	1.45025e-33	0.000130221	7.08109e-08					1.24364e-21					2.19064e-114
													160	192	112	109	106	109		157				158	4.68234e-13	3.93813e-37	1.79204e-33	0.000131013	7.09086e-08					1.27742e-21					2.27082e-114
													161	192	112	109	106	109		157				159	4.88259e-13	4.06383e-37	1.79506e-33	0.000132957	7.10082e-08					1.32406e-21					3.32754e-114
													162	192	112	109	106	109		157				160	5.01672e-13	4.34836e-37	1.79506e-33	0.000135423	8.21272e-08					1.40764e-21					3.46748e-114
													163	192	112	109	106	109		157				161	5.02058e-13	4.60154e-37	2.13833e-33	0.000147649	8.47863e-08					1.42322e-21					4.39053e-114
													164	192	112	110	106	109		157				162	5.23923e-13	4.72552e-37	2.25379e-33	0.000150408	8.58937e-08					1.43848e-21					7.1034e-114
													165	192	112	110	106	109		157				163	5.37377e-13	5.27896e-37	2.35099e-33	0.000151524	8.65171e-08					1.44367e-21					8.64857e-114
													166	192	112	110	106	109		157				164	5.39202e-13	6.10777e-37	2.42405e-33	0.000157523	1.08138e-07					1.48601e-21					1.30674e-113
													167	192	112	110	106	109		157				165	5.84281e-13	6.29295e-37	2.46086e-33	0.000157833	1.11998e-07					1.51134e-21					1.63262e-113
													168	192	112	110	106	109		157				166	5.94516e-13	6.40961e-37	2.46485e-33	0.000160559	1.14673e-07					1.55174e-21					1.86604e-113
													169	192	112	110	106	109		157				167	6.24872e-13	6.5764e-37	2.50797e-33	0.00016502	1.19464e-07					1.57825e-21					3.27526e-113
													170	192	112	110	106	109		157				168	6.26576e-13	7.07009e-37	2.50797e-33	0.000169572	1.21147e-07					1.59544e-21					4.6402e-113
													171	192	113	110	106	109		157				169	6.47012e-13	8.66933e-37	2.56161e-33	0.00017112	1.23782e-07					1.76178e-21					1.01891e-112
													172	192	113	110	106	109		157				170	6.95968e-13	9.48262e-37	2.86512e-33	0.000177098	1.24933e-07					1.81901e-21					2.40636e-112
													173	192	113	110	106	109		157				171	6.98394e-13	1.01462e-36	3.03941e-33	0.000177182	1.25581e-07					2.02354e-21					3.38105e-112
													174	192	113	110	106	109		157				172	7.06726e-13	1.02076e-36	3.13386e-33	0.000179224	1.26086e-07					2.05514e-21					5.68101e-112
													175	192	113	110	106	109		157				173	7.12501e-13	1.03099e-36	3.35371e-33	0.00018398	1.30416e-07					2.07747e-21					1.41144e-111
													176	192	113	110	106	109		157				174	7.22388e-13	1.10397e-36	3.55472e-33	0.000186729	1.30932e-07					2.28342e-21					5.03156e-111
													177	193	113	110	106	109		157				175	7.6412e-13	1.13803e-36	4.23694e-33	0.000190299	1.30966e-07					2.29699e-21					7.18976e-111
													178	193	113	110	106	109		157				176	8.0699e-13	1.18827e-36	4.44812e-33	0.00020475	1.35119e-07					2.29699e-21					2.13204e-110
													179	193	113	110	106	109		157				177	8.47956e-13	1.29306e-36	4.81824e-33	0.00020535	1.42061e-07					2.38852e-21					3.35308e-110
													180	193	113	110	106	110		157				178	8.48869e-13	1.30377e-36	4.90115e-33	0.000226865	1.44347e-07					2.42342e-21					4.15052e-110
													181	193	113	110	106	110		157				179	8.58321e-13	1.62358e-36	5.82027e-33	0.000234009	1.59279e-07					2.60416e-21					8.97654e-110
													182	193	113	110	106	110		157				180	8.61531e-13	1.74841e-36	6.01447e-33	0.00023453	1.66586e-07					2.72487e-21					9.92287e-110
													183	193	113	110	106	110		157				181	9.08916e-13	1.79005e-36	6.58239e-33	0.000244948	1.68437e-07					2.78577e-21					1.18124e-109
													184	193	113	110	106	110		157				182	9.16967e-13	1.81053e-36	6.78162e-33	0.000245669	1.68949e-07					2.82607e-21					3.81866e-108
													185	193	113	110	106	110		157				183	9.28529e-13	1.92303e-36	8.08128e-33	0.000248128	1.72027e-07					2.84194e-21					5.84731e-108
													186	193	113	110	106	110		157				184	9.51601e-13	1.9349e-36	1.09354e-32	0.000248284	1.89659e-07					2.86659e-21					1.73352e-107
													187	193	114	110	106	110		158				185	9.52931e-13	2.16806e-36	1.09354e-32	0.000254097	1.92978e-07					2.87281e-21					2.24021e-107
													188	193	114	110	106	110		158				186	9.57559e-13	2.48394e-36	1.20517e-32	0.000256204	2.03585e-07					3.09284e-21					8.78965e-107
													189	193	114	110	106	110		158				187	9.77914e-13	2.53598e-36	1.21468e-32	0.000257176	2.06701e-07					3.17251e-21					1.20746e-106
													190	193	114	110	106	110		158				188	1.03071e-12	2.61682e-36	1.26444e-32	0.000269117	2.09087e-07					3.27414e-21					1.13888e-105
													191	193	114	110	106	110		158				189	1.03965e-12	2.76315e-36	1.40626e-32	0.000270368	2.1224e-07					3.30599e-21					3.73496e-105
													192	193	114	110	106	110		158				190	1.04745e-12	2.81635e-36	1.40626e-32	0.000271188	2.26055e-07					3.30599e-21					5.41295e-105
													193	193	114	110	106	110		158				191	1.08505e-12	3.01447e-36	1.41857e-32	0.000271349	2.31379e-07					3.37819e-21					1.33688e-104
													194	193	114	110	106	110		158				192	1.12584e-12	3.12775e-36	1.41857e-32	0.000273024	2.31666e-07					3.68337e-21					2.94485e-104
													195	193	115	110	106	110		158				193	1.13142e-12	3.28943e-36	1.41967e-32	0.000283556	2.42283e-07					3.70843e-21					6.7014e-104
													196	193	115	110	106	110		158				194	1.17742e-12	3.63805e-36	1.42744e-32	0.000285059	2.44215e-07					3.80445e-21					2.22085e-103
													197	193	115	110	106	110		158				195	1.26924e-12	3.64948e-36	1.49061e-32	0.000285532	2.69992e-07					3.88133e-21					2.76008e-103
													198	193	115	110	106	110		158				196	1.41446e-12	4.071e-36	1.5469e-32	0.000297729	2.71994e-07					3.93695e-21					6.94588e-103
													199	193	115	110	106	110		158				197	1.41559e-12	4.3151e-36	1.56619e-32	0.000343055	2.7957e-07					3.97244e-21					6.96043e-103
													200	193	115	110	106	111		158				198	1.42417e-12	4.42549e-36	1.59106e-32	0.000371358	2.84696e-07					3.98411e-21					1.39075e-102
													201	194	115	110	106	111		158				199	1.45583e-12	4.44908e-36	1.76645e-32	0.000374702	2.85947e-07					4.00552e-21					6.4921e-102
													202	194	115	110	106	111		158				200	1.48548e-12	4.46463e-36	1.84796e-32	0.000383897	3.07008e-07					4.11541e-21					8.69266e-102
													203	194	115	110	106	111		158				201	1.49101e-12	4.79913e-36	1.97446e-32	0.000385257	3.12621e-07					4.28445e-21					1.26171e-101
													204	194	115	110	106	111		158				202	1.49739e-12	5.0033e-36	2.00271e-32	0.000387926	3.16955e-07					4.38754e-21					1.27964e-101
													205	194	115	110	106	111		158				203	1.54525e-12	5.79514e-36	2.41287e-32	0.000393279	3.29628e-07					4.43726e-21					1.53341e-101
													206	194	115	110	106	111		158				204	1.58341e-12	5.9795e-36	2.41287e-32	0.000408354	3.39615e-07					4.67616e-21					1.22494e-100
													207	194	115	110	106	111		158				205	1.62083e-12	6.42657e-36	2.52704e-32	0.000413793	3.44503e-07					4.77315e-21					2.99536e-99
													208	194	115	110	106	111		158				206	1.69255e-12	6.56471e-36	2.60621e-32	0.0004145	3.63578e-07					4.91828e-21					1.31265e-98
													209	194	115	110	106	111		158				207	1.9027e-12	8.03349e-36	2.6304e-32	0.000430827	3.68278e-07					4.96509e-21					2.79841e-98
													210	194	115	110	106	111		158				208	1.91255e-12	1.02973e-35	2.63351e-32	0.000448971	3.744e-07					5.08678e-21					3.51665e-98
													211	194	115	110	106	111		158				209	1.92005e-12	1.12024e-35	2.85217e-32	0.000451784	3.74929e-07					5.218e-21					2.8195e-97
													212	194	115	110	106	111		158				210	1.94078e-12	1.15071e-35	2.90245e-32	0.000499023	3.90607e-07					5.3753e-21					4.10046e-97
													213	194	115	110	106	111		158				211	2.03984e-12	1.27953e-35	3.53864e-32	0.000518749	4.26783e-07					5.38653e-21					2.11786e-96
													214	194	115	110	106	111		158				212	2.06998e-12	1.31597e-35	3.8417e-32	0.000521596	4.35021e-07					5.44182e-21					6.85852e-96
													215	194	115	111	106	111		158				213	2.10628e-12	1.31952e-35	3.88321e-32	0.000528861	4.45975e-07					5.45512e-21					2.66347e-94
													216	194	115	111	106	111		158				214	2.22569e-12	1.3228e-35	3.88321e-32	0.000553138	4.6979e-07					5.49844e-21					3.1858e-93
													217	194	116	111	107	111		158				215	2.33865e-12	1.49103e-35	4.01209e-32	0.000564374	4.79933e-07					5.57208e-21					3.91106e-93
													218	194	116	111	107	111		158				216	2.39318e-12	1.50548e-35	4.09725e-32	0.000565879	4.98763e-07					5.6181e-21					5.66959e-93
													219	194	116	111	107	111		158				217	2.40955e-12	1.50742e-35	4.09725e-32	0.000589911	5.11423e-07					5.71142e-21					1.05383e-92
													220	194	116	111	107	111		158				218	2.46565e-12	1.6275e-35	4.41938e-32	0.000594382	5.17144e-07					5.79744e-21					5.86746e-92
													221	194	116	111	107	111		158				219	2.66619e-12	1.69884e-35	4.4348e-32	0.000604236	5.21369e-07					6.15189e-21					4.33617e-90
													222	194	116	111	107	111		158				220	2.66619e-12	1.82912e-35	4.4543e-32	0.000638113	5.44963e-07					6.54671e-21					5.88367e-90
													223	194	116	111	107	111		158				221	2.77735e-12	1.94261e-35	6.36008e-32	0.000639024	5.64235e-07					6.55534e-21					8.4791e-90
													224	194	116	111	107	111		158				222	2.80824e-12	2.09326e-35	6.36008e-32	0.000651563	6.29246e-07					6.74371e-21					1.49732e-89
													225	194	116	111	107	111		158				223	2.84994e-12	2.35507e-35	6.90108e-32	0.000660398	6.70031e-07					7.07116e-21					2.39273e-89
													226	194	116	111	107	111		158				224	2.9637e-12	2.5344e-35	6.90108e-32	0.000688509	6.74728e-07					7.13544e-21					2.68329e-89
													227	194	116	111	107	111		158				225	3.01204e-12	2.5735e-35	7.85842e-32	0.000703009	6.91591e-07					7.42377e-21					3.24185e-89
													228	194	116	111	107	111		158				226	3.06753e-12	2.83326e-35	8.34194e-32	0.000751558	6.94823e-07					7.46458e-21					6.72781e-89
													229	194	116	111	107	111		158				227	3.11537e-12	2.89214e-35	9.945e-32	0.000764466	7.44606e-07					7.80254e-21					6.73881e-89
													230	194	116	111	107	111		158				228	3.27926e-12	2.90995e-35	1.12163e-31	0.000764789	7.58181e-07					8.36079e-21					1.5091e-88
													231	194	116	111	107	111		158				229	3.36619e-12	2.96563e-35	1.12276e-31	0.000776963	7.69345e-07					8.38465e-21					1.54301e-88
													232	194	116	111	107	111		158				230	3.47837e-12	3.01485e-35	1.13302e-31	0.000828099	7.898e-07					8.74739e-21					1.83894e-88
													233	194	116	111	107	112		158				231	3.54211e-12	3.06814e-35	1.15285e-31	0.000872381	7.90655e-07					8.769e-21					1.94496e-88
													234	194	116	111	107	112		158				232	3.66062e-12	3.15655e-35	1.16612e-31	0.000874897	8.26495e-07					8.8571e-21					2.22955e-88
													235	194	116	111	107	112		158				233	3.7326e-12	3.34254e-35	1.38438e-31	0.000886397	8.2679e-07					9.01824e-21					4.05362e-88
													236	195	116	111	107	112		158				234	3.7835e-12	3.38042e-35	1.39438e-31	0.000897836	8.56691e-07					9.12451e-21					4.98582e-88
													237	195	117	111	107	112		158				235	3.83384e-12	3.48237e-35	1.48248e-31	0.000912101	8.89715e-07					9.14895e-21					7.58903e-88
													238	195	118	111	107	112		158				236	3.84402e-12	3.59893e-35	1.50166e-31	0.000922749	8.98838e-07					9.63974e-21					3.64592e-87
													239	195	118	111	107	112		158				237	3.97903e-12	3.69744e-35	1.51623e-31	0.000954683	9.10172e-07					9.65553e-21					4.47076e-87
													240	195	118	111	107	112		158				238	4.09132e-12	3.84359e-35	1.52214e-31	0.000975315	9.14679e-07					9.76181e-21					7.23077e-87
													241	195	118	111	107	112		158				239	4.10162e-12	4.10828e-35	1.61575e-31	0.00100933	9.27736e-07					9.77721e-21					8.60269e-86
													242	195	118	111	107	112		158				240	4.11366e-12	4.1484e-35	1.8942e-31	0.00102346	9.58217e-07					9.78525e-21					1.00309e-85
													243	195	119	111	107	112		158				241	4.28981e-12	4.47824e-35	2.22075e-31	0.00102763	9.65029e-07					1.00769e-20					1.78831e-85
													244	195	119	111	107	112		158				242	4.46008e-12	4.53824e-35	2.2211e-31	0.00105517	1.00076e-06					1.02043e-20					1.96213e-85
													245	195	119	111	107	112		158				243	4.84527e-12	4.65983e-35	2.2211e-31	0.00106621	1.02807e-06					1.13561e-20					3.28348e-85
													246	195	119	111	107	112		158				244	4.93705e-12	4.90196e-35	2.48647e-31	0.00111966	1.0718e-06					1.21269e-20					6.93157e-85
													247	195	119	111	107	112		158				245	5.15435e-12	4.9194e-35	2.69066e-31	0.00113488	1.11615e-06					1.26178e-20					7.09956e-85
													248	195	119	111	107	112		158				246	5.15492e-12	5.22836e-35	2.8025e-31	0.00123848	1.17851e-06					1.27739e-20					9.97136e-85
													249	196	119	111	107	112		158				247	5.21445e-12	5.92346e-35	2.8025e-31	0.00124624	1.17993e-06					1.44976e-20					1.19438e-84
													250	196	119	111	107	112		158				248	5.22711e-12	6.03513e-35	3.11325e-31	0.00125926	1.18038e-06					1.46065e-20					2.33372e-84
													251	196	119	111	107	112		158				249	5.3844e-12	6.29522e-35	3.21705e-31	0.00128572	1.24464e-06					1.52689e-20					1.46428e-83
													252	196	119	111	107	112		158				250	5.56907e-12	6.42359e-35	3.29838e-31	0.00129786	1.29655e-06					1.56544e-20					5.85991e-83
													253	196	119	111	107	112		158				251	5.62288e-12	6.90059e-35	3.45153e-31	0.00135433	1.35538e-06					1.71227e-20					1.49963e-82
													254	196	119	111	107	112		158				252	6.24735e-12	7.06346e-35	3.63203e-31	0.00137109	1.44165e-06					1.71272e-20					3.91315e-82
													255	196	120	111	107	113		158				253	6.40589e-12	7.68196e-35	4.18647e-31	0.00140315	1.45981e-06					1.74975e-20					6.60398e-82
													256	196	120	111	107	113		158				254	6.85085e-12	7.75235e-35	4.60815e-31	0.00145654	1.46584e-06					1.7761e-20					1.21025e-81
													257	196	120	111	107	113		158				255	6.995e-12	7.99228e-35	4.98298e-31	0.00146385	1.48817e-06					1.82678e-20					1.23296e-81
													258	196	120	111	107	113		158				256	7.60651e-12	8.13617e-35	4.98298e-31	0.00151835	1.57124e-06					1.86056e-20					1.97501e-81
													259	196	120	111	107	113		158				257	7.60897e-12	8.45503e-35	4.98765e-31	0.0015203	1.59037e-06					1.88075e-20					2.4997e-81
													260	197	120	111	107	113		158				258	8.4338e-12	8.81835e-35	5.05489e-31	0.00155419	1.65459e-06					1.93955e-20					2.66196e-81
													261	197	120	112	107	113		158				259	8.5983e-12	9.23543e-35	5.14894e-31	0.00160138	1.68275e-06					1.97327e-20					4.60688e-81
													262	197	120	112	107	113		158				260	9.05784e-12	9.41596e-35	5.14894e-31	0.00163469	1.71041e-06					1.97643e-20					6.82485e-81
													263	197	120	112	107	113		158				261	9.08688e-12	9.48294e-35	5.39204e-31	0.00168595	1.71555e-06					1.97862e-20					1.45407e-80
													264	197	120	112	107	113		158				262	9.10377e-12	9.96041e-35	5.55708e-31	0.00170302	1.80529e-06					2.06271e-20					2.99314e-80
													265	197	120	112	107	113		158				263	9.27895e-12	1.02922e-34	5.81782e-31	0.00171567	1.82534e-06					2.07261e-20					3.09249e-80
													266	197	120	112	107	113		158				264	9.4324e-12	1.03892e-34	6.03589e-31	0.00171994	1.83255e-06					2.19064e-20					3.35691e-80
													267	198	120	112	107	113		158				265	9.57469e-12	1.12182e-34	6.45223e-31	0.00172102	1.85711e-06					2.24295e-20					3.91716e-80
													268	198	120	112	107	113		158				266	9.67534e-12	1.18412e-34	7.04391e-31	0.00172891	1.87032e-06					2.37425e-20					4.26871e-80
													269	198	120	112	107	113		158				267	9.71701e-12	1.19772e-34	8.06898e-31	0.0017517	1.89533e-06					2.63748e-20					9.6951e-80
													270	198	120	112	107	113		158				268	9.81283e-12	1.37292e-34	8.84942e-31	0.0018116	2.0692e-06					2.92827e-20					1.00205e-79
													271	198	120	112	107	113		158				269	1.00002e-11	1.39474e-34	9.62086e-31	0.0018117	2.08542e-06					3.16129e-20					1.2449e-79
													272	198	121	112	107	113		158				270	1.04816e-11	1.44199e-34	9.8597e-31	0.00183377	2.19371e-06					3.17009e-20					1.4181e-79
													273	198	121	112	107	113		158				271	1.04885e-11	1.49061e-34	9.98019e-31	0.00186759	2.21254e-06					3.18856e-20					2.36989e-79
													274	198	121	112	107	113		158				272	1.0511e-11	1.53335e-34	1.13091e-30	0.00186892	2.22705e-06					3.24289e-20					5.08868e-79
													275	198	121	112	107	113		158				273	1.06399e-11	1.66579e-34	1.16665e-30	0.00188385	2.2372e-06					3.3917e-20					6.96409e-79
													276	198	121	112	107	113		158				274	1.064e-11	1.72589e-34	1.16665e-30	0.00189352	2.31702e-06					3.46876e-20					1.22692e-78
													277	198	121	112	107	113		158				275	1.07043e-11	1.75822e-34	1.21879e-30	0.00190813	2.40783e-06					3.53039e-20					1.53897e-78
													278	198	121	112	107	113		158				276	1.07336e-11	1.81233e-34	1.22609e-30	0.00196377	2.43535e-06					3.58958e-20					1.53926e-78
													279	199	121	112	107	113		158				277	1.12006e-11	1.81341e-34	1.23501e-30	0.00196849	2.47576e-06					3.7328e-20					1.71974e-78
													280	199	121	112	107	114		158				278	1.13172e-11	1.90431e-34	1.40485e-30	0.00199908	2.50257e-06					3.89627e-20					1.98091e-78
													281	199	121	112	107	114		158				279	1.162e-11	2.06697e-34	1.42755e-30	0.00199974	2.54931e-06					3.9701e-20					3.23686e-78
													282	199	121	112	107	114		158				280	1.16815e-11	2.09874e-34	1.53321e-30	0.00202597	2.5685e-06					3.97869e-20					3.48407e-78
													283	199	121	112	107	114		158				281	1.18248e-11	2.11502e-34	1.84302e-30	0.00203076	2.59047e-06					3.99656e-20					3.52462e-78
													284	199	121	112	107	114		158				282	1.21995e-11	2.17569e-34	1.85534e-30	0.00214458	2.63275e-06					4.07841e-20					4.09557e-78
													285	199	121	112	107	114		158				283	1.23213e-11	2.2978e-34	2.12922e-30	0.00217867	2.99666e-06					4.20215e-20					4.93731e-78
													286	199	121	112	107	114		158				284	1.29409e-11	2.32306e-34	2.26565e-30	0.00225754	3.10206e-06					4.29388e-20					5.54816e-78
													287	199	121	112	107	114		158				285	1.3184e-11	2.36837e-34	2.26565e-30	0.00236732	3.18985e-06					4.54107e-20					5.70927e-78
													288	199	121	112	107	114		158				286	1.33787e-11	2.41833e-34	2.26862e-30	0.00242278	3.34557e-06					5.03638e-20					5.76122e-78
													289	199	121	112	107	114		158				287	1.35762e-11	2.4732e-34	2.33254e-30	0.00243609	3.37295e-06					5.0539e-20					6.82718e-78
													290	199	121	112	107	114		158				288	1.38969e-11	2.69492e-34	2.41308e-30	0.00249905	3.4132e-06					5.16446e-20					6.98342e-78
													291	199	122	112	107	114		158				289	1.39197e-11	2.84097e-34	2.51829e-30	0.00250296	3.54194e-06					5.37911e-20					7.01262e-78
													292	199	122	112	107	114		158				290	1.4181e-11	2.89077e-34	2.59105e-30	0.00251317	3.5639e-06					5.39115e-20					1.26465e-77
													293	199	122	112	107	114		158				291	1.42213e-11	2.93386e-34	2.99331e-30	0.00252496	3.73455e-06					5.51088e-20					1.8332e-77
													294	199	122	112	107	114		158				292	1.43025e-11	2.94381e-34	3.08797e-30	0.00255142	3.81353e-06					5.63143e-20					1.88272e-77
													295	199	122	112	107	115		158				293	1.43117e-11	3.13467e-34	3.64271e-30	0.00262618	3.82207e-06					5.65741e-20					2.1381e-77
													296	199	122	112	107	115		158				294	1.44353e-11	3.17202e-34	3.64751e-30	0.00271218	3.8551e-06					5.71151e-20					2.28062e-77
													297	199	122	112	107	115		158				295	1.45751e-11	3.20187e-34	3.92426e-30	0.00272352	4.06996e-06					5.77672e-20					3.00885e-77
													298	199	122	112	107	115		158				296	1.47956e-11	3.21061e-34	4.16907e-30	0.0027308	4.27409e-06					5.97086e-20					3.11515e-77
													299	199	123	112	107	115		158				297	1.47956e-11	3.21517e-34	4.29738e-30	0.00273745	4.27765e-06					6.02898e-20					3.75719e-77
													300	199	123	112	107	115		158				298	1.51239e-11	3.35891e-34	4.68285e-30	0.00274349	4.39469e-06					6.21143e-20					3.80542e-77
													301	199	123	112	107	115		158				299	1.68249e-11	3.44331e-34	4.89245e-30	0.00274349	4.39469e-06					6.37396e-20					4.08267e-77
													302	200	123	112	107	115		158				300	1.68362e-11	3.75829e-34	5.2957e-30	0.00282635	4.55689e-06					6.41601e-20					4.77076e-77
													303	200	123	112	107	115		158				301	1.69372e-11	4.37946e-34	5.87727e-30	0.00287747	4.57215e-06					6.44275e-20					5.07023e-77
													304	200	123	112	107	115		159				302	1.71916e-11	4.60054e-34	5.87727e-30	0.00297427	4.78895e-06					6.4751e-20					5.47889e-77
													305	200	123	112	107	115		159				303	1.75546e-11	4.67633e-34	6.07015e-30	0.00299482	4.83832e-06					6.75702e-20					5.8967e-77
													306	200	123	112	107	115		159				304	1.77389e-11	5.09286e-34	6.10979e-30	0.00304311	4.92261e-06					6.84225e-20					6.22819e-77
													307	200	123	112	107	115		159				305	1.81133e-11	5.33796e-34	6.27796e-30	0.00324925	5.35842e-06					8.22381e-20					7.02229e-77
													308	200	123	112	107	115		159				306	1.88861e-11	5.44298e-34	6.32989e-30	0.00325758	5.41507e-06					8.2644e-20					7.66352e-77
													309	200	123	112	107	115		159				307	1.91088e-11	5.48471e-34	6.39069e-30	0.00327202	5.42285e-06					8.40368e-20					8.81831e-77
													310	200	123	112	107	116		159				308	1.94425e-11	6.39851e-34	6.43935e-30	0.00334052	5.67994e-06					8.42594e-20					8.93692e-77
													311	200	123	112	107	116		159				309	1.94425e-11	6.76526e-34	7.37222e-30	0.00346919	5.85156e-06					8.70311e-20					9.40734e-77
													312	200	123	112	107	116		159				310	1.94872e-11	6.87981e-34	7.9832e-30	0.00350263	6.0352e-06					8.78517e-20					9.46529e-77
													313	200	123	112	107	116		159				311	2.10071e-11	7.48479e-34	8.06209e-30	0.00372188	6.07097e-06					8.87594e-20					1.06058e-76
													314	200	123	112	107	116		159				312	2.1368e-11	8.113e-34	8.20782e-30	0.00373603	6.37713e-06					8.97956e-20					1.21228e-76
													315	201	123	112	107	116		159				313	2.28179e-11	8.70043e-34	8.21349e-30	0.00374256	6.61926e-06					9.08753e-20					1.62775e-76
													316	201	123	112	107	116		159				314	2.58877e-11	9.43027e-34	8.37503e-30	0.00380578	6.67297e-06					9.39415e-20					1.63487e-76
													317	201	123	112	107	116		159				315	2.72167e-11	9.51639e-34	8.37865e-30	0.00384978	6.85793e-06					9.44982e-20					4.57958e-76
													318	201	123	112	107	117		159				316	2.85668e-11	9.6631e-34	8.61853e-30	0.00401705	6.89522e-06					9.87e-20					6.72916e-76
													319	201	123	112	107	117		159				317	2.87866e-11	1.00844e-33	8.61853e-30	0.00401762	7.08594e-06					1.01003e-19					7.24977e-76
													320	201	123	112	107	117		159				318	3.00566e-11	1.01224e-33	1.00885e-29	0.00404997	7.15437e-06					1.12267e-19					7.44758e-76
													321	201	123	112	107	117		159				319	3.01703e-11	1.04184e-33	1.00885e-29	0.00405285	7.2796e-06					1.12738e-19					8.21583e-76
													322	201	123	112	107	117		159				320	3.0282e-11	1.0604e-33	1.01974e-29	0.00422164	7.36644e-06					1.1278e-19					1.82401e-75
													323	201	123	112	107	117		159				321	3.11191e-11	1.08859e-33	1.0607e-29	0.00431906	7.49443e-06					1.13407e-19					2.78941e-75
													324	202	123	112	107	117		159				322	3.31726e-11	1.09017e-33	1.06704e-29	0.00436825	7.514e-06					1.15002e-19					3.41404e-75
													325	202	123	112	107	117		159				323	3.33407e-11	1.106e-33	1.29968e-29	0.00443149	7.795e-06					1.17075e-19					4.88051e-75
													326	202	123	112	107	117		159				324	3.42819e-11	1.16814e-33	1.34272e-29	0.00455319	7.88652e-06					1.17832e-19					8.18746e-75
													327	203	123	112	107	117		159				325	3.50733e-11	1.31741e-33	1.54669e-29	0.00463388	7.91592e-06					1.19192e-19					8.75662e-75
													328	203	123	112	107	117		159				326	3.58275e-11	1.38108e-33	1.58084e-29	0.00477344	8.00005e-06					1.20473e-19					1.15787e-74
													329	203	123	112	107	117		159				327	3.59415e-11	1.38755e-33	1.69263e-29	0.00479906	8.5766e-06					1.29948e-19					1.68132e-74
													330	203	123	112	107	117		159				328	3.70434e-11	1.41014e-33	1.76251e-29	0.00481867	9.16555e-06					1.33804e-19					2.26591e-74
													331	204	123	112	107	117		159				329	3.74692e-11	1.44855e-33	1.81235e-29	0.00488156	9.26891e-06					1.37998e-19					2.32364e-74
													332	204	123	112	107	117		159				330	3.89296e-11	1.59562e-33	1.93118e-29	0.00504452	9.56431e-06					1.4169e-19					7.12289e-74
													333	204	123	112	107	117		159				331	3.94703e-11	1.85365e-33	1.94653e-29	0.00504452	1.00354e-05					1.45891e-19					8.48604e-74
													334	204	123	112	107	117		159				332	4.01704e-11	1.89421e-33	2.06582e-29	0.00518034	1.00369e-05					1.47387e-19					1.17184e-73
													335	204	123	112	107	117		159				333	4.01706e-11	2.08509e-33	2.34925e-29	0.00527566	1.04341e-05					1.47541e-19					1.98254e-73
													336	204	123	112	107	117		159				334	4.21444e-11	2.15134e-33	2.35188e-29	0.00535675	1.14455e-05					1.51607e-19					2.08496e-73
													337	205	123	112	107	118		159				335	4.2709e-11	2.22997e-33	2.37506e-29	0.00560423	1.15956e-05					1.52347e-19					7.49369e-73
													338	205	123	112	107	118		159				336	4.50986e-11	2.28822e-33	2.46977e-29	0.00572129	1.18105e-05					1.53224e-19					2.10314e-72
													339	206	123	112	107	118		159				337	4.53744e-11	2.29707e-33	2.82547e-29	0.00584079	1.20918e-05					1.54494e-19					3.02803e-72
													340	206	124	112	107	118		159				338	4.57374e-11	2.40349e-33	3.03433e-29	0.00591033	1.2212e-05					1.56173e-19					3.16301e-72
													341	206	124	112	107	118		159				339	4.80966e-11	2.45053e-33	3.03433e-29	0.00597169	1.29324e-05					1.60383e-19					3.67907e-72
													342	206	124	112	107	118		159				340	4.825e-11	2.59463e-33	3.12043e-29	0.00604432	1.32736e-05					1.65275e-19					8.22365e-72
													343	206	124	112	107	118		159				341	4.9621e-11	2.62977e-33	3.15545e-29	0.00605182	1.34507e-05					1.6792e-19					1.48733e-71
													344	206	124	112	107	118		159				342	5.09837e-11	2.71269e-33	3.22437e-29	0.00606631	1.34899e-05					1.69979e-19					1.5316e-71
													345	206	124	112	107	118		159				343	5.21007e-11	2.73426e-33	3.27302e-29	0.0061119	1.36784e-05					1.73458e-19					1.58811e-71
													346	206	124	112	107	119		159				344	5.33679e-11	2.79716e-33	4.73804e-29	0.0061418	1.37447e-05					1.75569e-19					3.42189e-71
													347	206	124	112	107	119		159				345	5.9099e-11	3.17561e-33	4.79008e-29	0.00618775	1.4031e-05					1.78241e-19					3.44375e-71
													348	207	124	112	107	119		159				346	6.02289e-11	3.25996e-33	5.38745e-29	0.00621133	1.57749e-05					1.81169e-19					3.88247e-71
													349	207	124	112	107	119		159				347	6.05886e-11	3.26771e-33	5.79196e-29	0.00624893	1.58775e-05					1.83889e-19					4.46482e-71
													350	208	124	112	107	119		159				348	6.35075e-11	3.40668e-33	6.14864e-29	0.00658099	1.59529e-05					1.95065e-19					4.87838e-71
													351	208	124	112	107	119		159				349	6.50233e-11	3.88689e-33	6.21252e-29	0.00670489	1.6223e-05					2.02811e-19					5.44453e-71
													352	208	124	112	107	119		159				350	6.53465e-11	3.98097e-33	6.29423e-29	0.00671589	1.64366e-05					2.14123e-19					5.53017e-71
													353	209	124	112	107	119		159				351	6.74717e-11	4.10365e-33	6.61399e-29	0.00709233	1.78044e-05					2.24855e-19					7.02377e-71
													354	209	124	112	107	119		159				352	7.18716e-11	4.20735e-33	7.90448e-29	0.00725579	1.90045e-05					2.27839e-19					7.44689e-71
													355	209	124	112	107	119		159				353	7.28502e-11	4.20735e-33	7.90448e-29	0.0073194	1.99158e-05					2.28431e-19					1.10192e-70
													356	209	125	112	107	119		159				354	7.5298e-11	4.20735e-33	7.96793e-29	0.00739541	2.08672e-05					2.28719e-19					1.40939e-70
													357	209	125	112	107	119		159				355	7.57805e-11	4.20735e-33	9.32647e-29	0.00745644	2.17451e-05					2.37076e-19					3.61981e-70
													358	210	125	112	107	120		159				356	7.8835e-11	4.21865e-33	9.91615e-29	0.00746394	2.34651e-05					2.38514e-19					3.77996e-70
													359	210	125	112	107	120		159				357	7.94322e-11	4.3371e-33	1.13512e-28	0.00750345	2.42499e-05					2.38514e-19					4.03562e-70
													360	211	125	112	107	120		159				358	7.94876e-11	4.47985e-33	1.19886e-28	0.00753613	2.48475e-05					2.38514e-19					4.16284e-70
													361	211	125	112	107	120		159				359	7.94876e-11	4.5044e-33	1.20395e-28	0.00757268	2.48853e-05					2.45131e-19					4.53928e-70
													362	211	125	112	108	120		159				360	8.3903e-11	4.55388e-33	1.42789e-28	0.00764315	2.53566e-05					2.45862e-19					4.97245e-70
													363	211	125	112	108	120		159				361	8.40741e-11	4.5725e-33	1.48884e-28	0.00769354	2.58653e-05					2.4624e-19					7.14519e-70
													364	211	125	112	108	120		159				362	8.60826e-11	5.56493e-33	1.53159e-28	0.00777347	2.60538e-05					2.52233e-19					1.56172e-69
													365	212	125	112	108	120		159				363	8.61273e-11	5.77623e-33	1.54518e-28	0.0078099	2.61971e-05					2.54783e-19					3.57176e-69
													366	212	125	112	108	120		159				364	8.95709e-11	5.85451e-33	1.56473e-28	0.00786826	2.62411e-05					2.55961e-19					3.99903e-69
													367	212	125	112	108	120		159				365	8.99103e-11	5.98382e-33	1.71935e-28	0.00796224	2.63638e-05					2.56806e-19					5.52548e-69
													368	212	125	112	108	120		159				366	9.01659e-11	6.29797e-33	1.72498e-28	0.00800215	2.70508e-05					2.58677e-19					1.82876e-68
													369	213	125	112	108	121		159				367	9.35414e-11	7.04726e-33	1.75228e-28	0.00810153	2.80385e-05					2.59088e-19					2.3721e-68
													370	213	125	112	108	121		159				368	9.49923e-11	7.7409e-33	1.81433e-28	0.00821262	2.81075e-05					2.74577e-19					1.22525e-67
													371	213	126	112	108	121		159				369	9.67946e-11	7.84385e-33	1.91412e-28	0.00829781	2.94043e-05					2.76285e-19					2.5009e-67
													372	213	126	112	108	121		160				370	9.89198e-11	7.94904e-33	2.00352e-28	0.00834086	2.95656e-05					3.04353e-19					7.69864e-67
													373	214	126	112	108	121		160				371	1.07195e-10	8.03634e-33	2.22809e-28	0.00838387	2.9599e-05					3.11005e-19					8.98936e-67
													374	214	126	112	108	121		160				372	1.09161e-10	8.30403e-33	2.35001e-28	0.00847083	3.02534e-05					3.15359e-19					2.02666e-65
													375	214	126	112	108	121		160				373	1.11924e-10	8.36598e-33	2.57076e-28	0.00858382	3.07608e-05					3.33824e-19					1.66251e-64
													376	215	126	112	108	121		160				374	1.12445e-10	8.58064e-33	2.7449e-28	0.00881468	3.21106e-05					3.40147e-19					2.83075e-63
													377	215	126	112	108	121		160				375	1.13424e-10	8.67487e-33	3.01489e-28	0.00904398	3.25798e-05					3.49392e-19					6.98506e-63
													378	215	126	112	108	121		160				376	1.13467e-10	9.1405e-33	3.91896e-28	0.00907653	3.26775e-05					3.56176e-19					1.48432e-62
													379	216	126	112	108	121		160				377	1.1675e-10	9.681e-33	4.06198e-28	0.00915312	3.62055e-05					3.65756e-19					1.55814e-62
													380	216	126	112	108	121		160				378	1.20777e-10	1.01651e-32	4.15166e-28	0.00943979	3.71321e-05					4.05054e-19					2.11991e-62
													381	217	126	112	108	121		160				379	1.23685e-10	1.03701e-32	4.15166e-28	0.00959518	3.75522e-05					4.31663e-19					2.64667e-62
													382	217	126	112	108	122		160				380	1.26285e-10	1.20383e-32	4.17287e-28	0.00967271	3.88539e-05					4.65666e-19					6.72446e-62
													383	217	126	112	108	122		160				381	1.28484e-10	1.21439e-32	4.20979e-28		3.9344e-05					4.83027e-19					8.8e-62
													384	217	126	112	108	122		160				382	1.38917e-10	1.31092e-32	4.30644e-28		3.95869e-05					4.8484e-19					9.29351e-62
													385	217	126	112	108	122		160				383	1.47331e-10	1.38749e-32	4.30644e-28		4.22642e-05					5.24105e-19					1.8722e-61
													386	217	126	112	108	122		160				384	1.49375e-10	1.46537e-32	4.58656e-28		4.40723e-05					5.24133e-19					3.57705e-61
													387	217	126	112	108	122		160				385	1.58822e-10	1.46537e-32	4.63693e-28		4.5754e-05					5.47233e-19					4.85487e-61
													388	218	126	112	108	122		160				386	1.60526e-10	1.49773e-32	4.64454e-28		4.60886e-05					5.65289e-19					5.96566e-61
													389	218	126	112	108	122		160				387	1.61689e-10	1.49773e-32	4.70092e-28		5.2407e-05					5.96671e-19					1.00828e-60
													390	218	126	112	108	122		160				388	1.62566e-10	1.51417e-32	4.92763e-28		5.36222e-05					6.24554e-19					1.53802e-60
													391	218	126	112	108	122		160				389	1.67699e-10	1.62251e-32	5.10872e-28		5.45347e-05					6.33366e-19					1.92719e-60
													392	218	126	112	108	122		160				390	1.68853e-10	1.68937e-32	5.43336e-28		5.67861e-05					6.36396e-19					1.93874e-60
													393	218	127	112	108	122		160				391	1.79874e-10	1.83617e-32	5.82385e-28		6.29188e-05					6.65225e-19					2.07357e-60
													394	218	127	112	108	123		160				392	1.81992e-10	1.89727e-32	6.05021e-28		6.34925e-05					6.79448e-19					2.69963e-60
													395	218	127	112	108	123		160				393	1.83644e-10	1.97865e-32	6.76659e-28		6.66031e-05					6.80906e-19					3.10089e-60
													396	218	127	112	108	123		160				394	1.85238e-10	2.07727e-32	7.55299e-28		6.81202e-05					7.46422e-19					3.88251e-60
													397	219	127	112	108	123		160				395	1.85558e-10	2.10477e-32	7.68024e-28		6.83189e-05					7.54532e-19					3.90295e-60
													398	219	127	112	108	124		160				396	1.95433e-10	2.13905e-32	9.75908e-28		7.67034e-05					7.69886e-19					4.98584e-60
													399	219	127	112	108	124		160				397	1.97242e-10	2.14696e-32	1.11553e-27		7.93472e-05					7.9891e-19					5.99413e-60
													400	219	127	112	108	124		161				398	2.02081e-10	2.17841e-32	1.13263e-27		8.11985e-05					8.22659e-19					9.47699e-60
													401	220	127	112	108	124		161				399	2.14156e-10	2.26588e-32	1.1492e-27		8.65463e-05					8.40745e-19					1.05691e-59
													402	220	127	112	108	124		161				400	2.14347e-10	2.33372e-32	1.21023e-27		9.15201e-05					8.52289e-19					1.75736e-59
													403	221	127	112	108	124		161				401	2.29068e-10	2.36054e-32	1.40092e-27		9.78277e-05					8.73475e-19					1.95847e-59
													404	221	127	112	108	124		161				402	2.29326e-10	2.58574e-32	1.44118e-27		0.000103853					8.98927e-19					2.69513e-59
													405	222	127	112	108	124		161				403	2.51127e-10	2.70686e-32	1.5727e-27		0.00010457					9.16528e-19					3.04414e-59
													406	222	127	112	108	124		161				404	2.65355e-10	2.78811e-32	1.57569e-27		0.000106387					9.84095e-19					3.39489e-59
													407	222	127	112	108	124		161				405	2.78e-10	2.91034e-32	1.78439e-27		0.000106985					9.88534e-19					3.66419e-59
													408	223	128	112	108	125		161				406	2.82014e-10	3.18128e-32	1.85955e-27		0.000121581					1.05203e-18					3.89976e-59
													409	223	128	112	108	125		161				407	2.90225e-10	3.34758e-32	2.00828e-27		0.000123812					1.0662e-18					4.28015e-59
													410	223	128	112	108	125		161				408	3.15908e-10	3.35031e-32	2.01418e-27		0.000124295					1.11504e-18					5.78252e-59
													411	223	128	112	108	125		161				409	3.30278e-10	3.38483e-32	2.17213e-27		0.000127177					1.17474e-18					6.11739e-59
													412	223	128	112	108	125		161				410	3.31496e-10	3.60994e-32	2.25088e-27		0.000143079					1.18502e-18					6.17336e-59
													413	223	128	112	108	125		161				411	3.3557e-10	3.7713e-32	2.26208e-27		0.000148796					1.23307e-18					7.52612e-59
													414	224	128	112	108	125		161				412	3.36342e-10	3.80015e-32	2.39176e-27		0.000157424					1.25395e-18					7.70436e-59
													415	224	128	112	108	125		161				413	3.4619e-10	3.89703e-32	2.60392e-27		0.000158942					1.2705e-18					7.97116e-59
													416	225	128	112	108	125		161				414	3.46634e-10	4.19065e-32	2.66456e-27		0.000159448					1.30587e-18					8.6977e-59
													417	225	128	112	108	125		161				415	4.15033e-10	4.20823e-32	2.68489e-27		0.000161121					1.31541e-18					8.94134e-59
													418	225	128	112	108	125		161				416	4.28247e-10	4.20823e-32	3.16248e-27		0.000174332					1.38178e-18					9.41837e-59
													419	225	128	112	108	125		161				417	4.37288e-10	4.25735e-32	3.6529e-27		0.000189852					1.42126e-18					9.46225e-59
													420	226	128	112	108	125		161				418	4.48775e-10	4.31316e-32	3.82105e-27		0.000194152					1.49363e-18					1.3409e-58
													421	226	129	112	108	125		161				419	4.82588e-10	4.69292e-32	4.01328e-27		0.000201243					1.55069e-18					1.50651e-58
													422	226	129	112	108	126		161				420	4.87686e-10	4.78484e-32	4.29286e-27		0.00020269					1.61494e-18					1.7843e-58
													423	226	129	112	108	126		161				421	5.06444e-10	5.05111e-32	4.77744e-27		0.000215095					1.63125e-18					1.97036e-58
													424	226	129	112	108	127		161				422	5.06444e-10	5.16735e-32	5.23748e-27		0.000217576					1.66568e-18					2.16478e-58
													425	227	129	112	108	127		161				423	5.63257e-10	5.20131e-32	5.3377e-27		0.000224469					1.69353e-18					2.30676e-58
													426	227	129	112	108	127		161				424	5.85764e-10	5.22717e-32	5.45784e-27		0.000226664					1.89548e-18					2.46447e-58
													427	227	129	112	108	127		161				425	5.94746e-10	5.39393e-32	5.70513e-27		0.000253567					1.92507e-18					2.67088e-58
													428	228	129	112	108	127		161				426	6.04061e-10	5.52911e-32	6.05151e-27		0.000255307					1.98451e-18					5.72559e-58
													429	228	129	112	108	128		162				427	6.18331e-10	5.92732e-32	6.27961e-27		0.000259342					1.98474e-18					5.92833e-58
													430	229	129	112	108	128		162				428	7.22168e-10	6.0374e-32	6.27961e-27		0.000273222					2.083e-18					6.19767e-58
													431	230	129	112	108	128		162				429	7.59744e-10	6.16419e-32	6.9389e-27		0.000325181					2.27742e-18					6.77266e-58
													432	232	129	112	108	129		162				430	7.91572e-10	6.21758e-32	7.31681e-27		0.000325998					2.29457e-18					7.752e-58
													433	234	129	112	108	129		162				431	7.93372e-10	6.26228e-32	7.34709e-27		0.000326458					2.32055e-18					8.54796e-58
													434	234	129	112	108	129		162				432	8.25195e-10	6.6522e-32	8.48944e-27		0.000327102					2.43766e-18					1.00172e-57
													435	234	129	112	108	129		162				433	9.70203e-10	7.20604e-32	9.48226e-27		0.000338318					2.70878e-18					1.18373e-57
													436	234	129	112	108	129		162				434	1.02393e-09	7.24189e-32	1.01241e-26		0.000352595					2.78815e-18					1.34909e-57
													437	236	129	112	108	130		162				435	1.14724e-09	7.45775e-32	1.13703e-26		0.000355923					3.18078e-18					1.35687e-57
													438	236	129	112	108	130		162				436	1.15275e-09	7.87272e-32	1.14763e-26		0.000364366					3.18435e-18					2.05829e-57
													439	237	129	112	108	130		162				437	1.15787e-09	8.66346e-32	1.42444e-26		0.000367905					3.20831e-18					2.61583e-57
													440	238	129	112	108	131		162				438	1.19601e-09	8.68954e-32	1.4573e-26		0.000405723					3.27792e-18					2.74816e-57
													441	239	129	112	108	131		162				439	1.20987e-09	8.83672e-32	1.65635e-26		0.000424682					3.38575e-18					3.49273e-57
													442	239	129	112	108	132		162				440	1.26407e-09	1.03098e-31	1.74116e-26		0.000432044					3.50726e-18					4.13232e-57
													443	240	129	112	108	132		162				441	1.31478e-09	1.05376e-31	1.77476e-26		0.000475718					3.63567e-18					4.34197e-57
													444	240	129	112	108	132		163				442	1.31863e-09	1.05713e-31	1.89165e-26		0.000481442					3.79579e-18					4.48763e-57
													445	242	129	113	108	132		163				443	1.3424e-09	1.07681e-31	2.07118e-26		0.000489915					4.02672e-18					6.20922e-57
													446	242	129	113	108	133		163				444	1.34352e-09	1.10882e-31	2.09539e-26		0.000510114					4.16594e-18					6.27434e-57
													447	243	129	113	108	133		163				445	1.36243e-09	1.15359e-31	2.40518e-26		0.000557039					4.21399e-18					7.11849e-57
													448	243	129	113	108	133		163				446	1.44954e-09	1.23214e-31	2.43158e-26		0.000564796					4.34444e-18					8.01577e-57
													449	246	129	113	108	133		163				447	1.52064e-09	1.2503e-31	2.43622e-26		0.000567988					4.45937e-18					8.37286e-57
													450	247	129	113	108	134		163				448	1.61334e-09	1.34022e-31	2.47787e-26		0.000576743					5.02364e-18					8.49108e-57
													451	249	129	113	108	134		163				449	1.6524e-09	1.34407e-31	2.47857e-26		0.000596076					5.27163e-18					9.20844e-57
													452	256	129	113	108	134		163				450	1.79692e-09	1.52831e-31	2.74159e-26		0.000613742					5.43761e-18					1.14842e-56
													453	258	129	113	108	135		163				451	1.80494e-09	1.53354e-31	2.87569e-26		0.000848122					5.64511e-18					1.17372e-56
													454	260	129	113	108	136		163				452	1.97757e-09	1.61389e-31	2.98373e-26		0.000913177					5.95506e-18					1.20656e-56
													455	260	129	113	108	136		163				453	1.992e-09	1.82454e-31	3.60443e-26		0.00093373					5.98177e-18					1.31207e-56
													456	267	129	113	108	136		164				454	2.49356e-09	1.93786e-31	3.84826e-26		0.000960856					6.00062e-18					1.48254e-56
													457	288	129	113	108	138		164				455	2.5114e-09	1.96941e-31	4.29183e-26		0.000974804					6.21489e-18					1.71727e-56
													458	290	129	113	108	138		164				456	2.57697e-09	2.26602e-31	4.63327e-26		0.000999304					6.57509e-18					2.02543e-56
													459	301	129	113	108	138		164				457	2.72504e-09	2.39695e-31	5.1444e-26		0.00110459					6.9786e-18					2.10955e-56
													460	354	129	113	108	139		164				458	2.87406e-09	2.43242e-31	5.23598e-26		0.00112896					9.11774e-18					2.23248e-56
													461	357	129	113	108	139		164				459	2.95486e-09	2.53326e-31	5.6082e-26		0.00118024					9.54391e-18					2.23956e-56
													462	363	129	113	108	140		164				460	3.03029e-09	2.62713e-31	6.05363e-26		0.00118735					9.62267e-18					2.33164e-56
													463	370	129	113	108	140		164				461	3.04288e-09	2.66717e-31	6.2266e-26		0.00137293					9.93983e-18					2.33319e-56
													464	377	129	113	108	140		164				462	3.6195e-09	2.74003e-31	7.19051e-26		0.00146504					1.06767e-17					2.6864e-56
													465	377	129	113	108	141		164				463	3.71271e-09	2.83916e-31	9.07648e-26		0.00148704					1.07143e-17					3.16331e-56
													466	377	129	113	108	141		164				464	4.02771e-09	2.91761e-31	9.34666e-26		0.00160526					1.14942e-17					3.4686e-56
													467	378	129	113	108	142		164				465	4.59892e-09	2.9466e-31	9.41249e-26		0.00166989					1.20542e-17					6.10436e-56
													468	379	129	113	108	144		164				466	5.56016e-09	3.03614e-31	9.65772e-26		0.00178622					1.23092e-17					8.64823e-56
													469	387	129	113	108	145		164				467	5.63246e-09	3.12079e-31	9.79748e-26		0.00185357					1.31133e-17					9.35697e-56
													470	389	129	113	108	145		164				468	6.9416e-09	3.17188e-31	1.00495e-25		0.00188294					1.33132e-17					1.10544e-55
													471	397	129	113	108	145		164				469	7.16752e-09	3.17188e-31	1.00924e-25		0.00191265					1.34293e-17					1.20042e-55
													472	402	129	113	108	146		164				470	7.25558e-09	3.42648e-31	1.04021e-25		0.00198004					1.43078e-17					1.2193e-55
													473	403	130	113	108	147		164				471	7.4296e-09	3.45813e-31	1.06544e-25		0.00199994					1.45069e-17					1.34999e-55
													474	408	130	113	108	147		165				472	7.98767e-09	3.58202e-31	1.08658e-25		0.00208179					1.45069e-17					1.668e-55
													475	408	130	113	108	148		165				473	9.06867e-09	3.59751e-31	1.12451e-25		0.00227226					1.45919e-17					1.7208e-55
													476	410	130	113	108	148		165				474	9.88862e-09	3.6005e-31	1.21451e-25		0.00231171					1.49561e-17					2.09685e-55
													477	417	130	113	108	148		165				475	1.10436e-08	3.72666e-31	1.22658e-25		0.00252294					1.50652e-17					2.21872e-55
													478	417	130	113	108	148		165				476	1.17966e-08	4.11496e-31	1.23651e-25		0.00270142					1.58983e-17					2.76874e-55
													479	417	130	113	108	149		165				477	1.22206e-08	4.27751e-31	1.24048e-25		0.00272517					1.6698e-17					3.782e-55
													480	417	130	113	108	149		166				478	1.28053e-08	4.35678e-31	1.25008e-25		0.00288943					1.69243e-17					4.80678e-55
													481	421	130	113	108	149		166				479	1.28427e-08	4.48442e-31	1.61891e-25		0.00308796					1.86787e-17					4.82802e-55
													482	421	130	114	108	150		166				480	1.4631e-08	4.84711e-31	1.76006e-25		0.00317189					1.89394e-17					5.94738e-55
													483	429	130	114	108	150		166				481	1.46917e-08	4.8959e-31	1.79731e-25		0.00351009					1.89753e-17					5.96165e-55
													484	430	130	114	108	150		166				482	1.53555e-08	5.05525e-31	2.01068e-25		0.00369679					1.90637e-17					6.40696e-55
													485	430	130	114	108	150		166				483	1.54131e-08	5.28284e-31	2.07305e-25		0.0037436					1.93501e-17					7.55781e-55
													486	434	130	114	108	151		166				484	1.60628e-08	5.53753e-31	2.1578e-25		0.00388964					2.16331e-17					1.17655e-54
													487	437	130	114	108	151		166				485	2.06648e-08	5.60046e-31	2.16553e-25		0.00393254					2.17222e-17					1.39135e-54
													488	443	130	114	108	152		166				486	2.0884e-08	5.6768e-31	2.32988e-25		0.00419168					2.24802e-17					1.50775e-54
													489	444	130	114	108	152		167				487	2.09715e-08	6.1492e-31	2.46007e-25		0.00428052					2.38743e-17					2.10072e-54
													490	447	131	114	108	152		167				488	2.10979e-08	6.51603e-31	2.46847e-25		0.00435089					2.39304e-17					3.02747e-54
													491	448	131	114	108	154		167				489	2.2215e-08	6.69476e-31	2.52293e-25		0.0046173					2.46708e-17					3.76235e-54
													492	449	131	114	108	154		167				490	2.30539e-08	6.80321e-31	2.56006e-25		0.00466554					2.61555e-17					5.35597e-54
													493	449	131	114	108	154		167				491	2.59721e-08	7.00939e-31	2.67246e-25		0.00475096					2.93759e-17					8.67497e-54
													494	449	131	114	108	155		167				492	2.62512e-08	7.0873e-31	2.68198e-25		0.00475096					3.11454e-17					8.83738e-54
													495	453	131	114	108	156		167				493	2.80113e-08	7.14803e-31	3.09007e-25		0.00475896					3.13974e-17					8.83738e-54
													496	458	131	114	108	156		167				494	4.61966e-08	7.48525e-31	3.19325e-25		0.00480689					3.14561e-17					9.84172e-54
													497	467	131	114	108	156		167				495	5.96775e-08	7.51093e-31	3.65525e-25		0.004996					3.40891e-17					1.19923e-53
													498	487	131	114	108	157		167				496	1.40117e-07	7.52673e-31	3.66342e-25		0.00515391					3.46126e-17					1.25987e-53
													499	496	131	114	108	157		167				497	1.4644e-07	7.9258e-31	3.86101e-25		0.00519629					3.53956e-17					1.26045e-53
													500	503	131	114	108	158		167				498	2.00587e-07	8.88006e-31	3.94619e-25		0.00530529					3.87493e-17					1.72863e-53
													501	522	132	114	108	158		167				499	2.14553e-07	9.5477e-31	4.02917e-25		0.00543317					3.87583e-17					1.87598e-53
													502	524	132	114	108	159		167				500	2.63705e-07	9.73758e-31	4.41714e-25		0.00569295					3.9126e-17					2.99646e-53
													503	525	132	114	108	159		167				501	2.77621e-07	1.00476e-30	4.51457e-25		0.00571436					4.19446e-17					3.80425e-53
													504	544	132	114	108	159		167				502	2.84607e-07	1.00619e-30	4.51457e-25		0.00571645					4.22349e-17					4.52097e-53
													505	545	132	114	108	159		168				503	3.78034e-07	1.05043e-30	4.79887e-25		0.00579093					4.2784e-17					4.55719e-53
													506	569	132	115	108	160		168				504	3.82848e-07	1.11016e-30	4.83271e-25		0.00592661					4.5667e-17					7.95937e-53
													507	575	132	115	108	160		168				505	3.95648e-07	1.134e-30	5.06782e-25		0.00616219					4.62059e-17					8.45203e-53
													508	576	132	115	108	160		168				506	4.05306e-07	1.18867e-30	5.50338e-25		0.00630222					4.64062e-17					2.58186e-52
													509	594	132	115	108	161		168				507	4.32412e-07	1.21493e-30	6.12552e-25		0.00657788					4.95016e-17					2.64887e-52
													510	600	132	115	108	161		168				508	5.09989e-07	1.3003e-30	6.30824e-25		0.00720134					5.05658e-17					2.69679e-52
													511	604	132	115	108	162		168				509	8.36367e-07	1.38065e-30	6.30824e-25		0.00727252					5.19573e-17					2.90798e-52
													512	614	132	115	108	162		168				510	1.86411e-06	1.41853e-30	6.37744e-25		0.00728574					5.37307e-17					4.51521e-52
													513	614	132	115	108	163		168				511	4.21529e-06	1.4784e-30	6.38096e-25		0.00765824					5.38682e-17					5.93839e-52
													514	656	133	115	108	163		168				512	8.15332e-06	1.48717e-30	6.38096e-25		0.00787481					5.48272e-17					9.85145e-52
													515	703	133	115	108	164		168				513	1.96884e-05	1.67299e-30	6.65856e-25		0.00811479					5.50632e-17					2.00764e-51
													516	706	134	115	108	164		168				514	2.93163e-05	1.67318e-30	6.72364e-25		0.00827392					5.79323e-17					3.79699e-51
													517	798	134	115	108	165		168				515	4.33827e-05	1.69157e-30	6.95901e-25		0.00828521					6.26092e-17					3.93044e-50
													518		134	115	108	165		168				516	9.61512e-05	1.90178e-30	7.05567e-25		0.00960783					6.70358e-17					4.1233e-50
													519		134	115	108	165		168				517	0.000781833	2.01266e-30	7.05567e-25		0.00979574					6.73142e-17					5.34445e-50
													520		134	115	108	166		168				518		2.02382e-30	7.1125e-25							7.50775e-17					5.92916e-50
													521		134	115	108	166		168				519		2.28296e-30	7.52789e-25							8.26651e-17					7.558e-50
													522		134	115	108	166		168				520		2.34461e-30	7.6988e-25							8.45935e-17					9.89366e-50
													523		134	115	108	166		169				521		2.46438e-30	9.47774e-25							8.57888e-17					1.46805e-49
													524		134	115	108	166		169				522		2.56663e-30	9.54847e-25							8.6157e-17					2.65118e-49
													525		134	115	108	167		169				523		2.77946e-30	1.01943e-24							8.79408e-17					3.16088e-49
													526		134	115	108	167		169				524		2.86697e-30	1.07657e-24							8.83977e-17					2.91881e-48
													527		134	115	108	168		169				525		3.06683e-30	1.09133e-24							1.06496e-16					3.39655e-48
													528		135	115	108	168		169				526		3.20042e-30	1.14939e-24							1.11553e-16					4.25036e-48
													529		135	115	108	168		169				527		3.21794e-30	1.16199e-24							1.30156e-16					4.9866e-48
													530		135	115	108	168		169				528		3.62824e-30	1.20491e-24							1.36792e-16					4.29483e-47
													531		135	115	108	168		169				529		4.25717e-30	1.20491e-24							1.42169e-16					4.50839e-47
													532		135	115	108	168		169				530		4.27904e-30	1.21834e-24							1.52594e-16					1.76731e-46
													533		135	115	108	169		169				531		4.53941e-30	1.22713e-24							1.55718e-16					2.19169e-46
													534		135	115	108	170		169				532		4.67307e-30	1.33213e-24							1.61176e-16					2.29784e-46
													535		135	115	108	170		169				533		4.72137e-30	1.39572e-24							1.63223e-16					2.84661e-46
													536		135	115	108	171		169				534		4.77678e-30	1.42958e-24							1.63415e-16					3.67308e-46
													537		135	115	108	171		169				535		5.32741e-30	1.48149e-24							1.63857e-16					3.95824e-46
													538		135	115	108	171		169				536		5.68853e-30	1.48149e-24							1.72868e-16					1.08096e-45
													539		136	115	108	171		169				537		5.98418e-30	1.57703e-24							1.73329e-16					1.31992e-45
													540		136	115	108	171		169				538		6.00769e-30	1.59432e-24							1.87863e-16					1.44903e-45
													541		137	115	108	171		169				539		6.13766e-30	1.72081e-24							1.89419e-16					1.51043e-45
													542		137	115	108	171		169				540		6.20772e-30	2.09408e-24							1.9083e-16					1.66191e-45
													543		137	115	108	172		170				541		6.27023e-30	2.12314e-24							2.16493e-16					2.00609e-45
													544		137	115	108	173		170				542		6.32735e-30	2.28499e-24							2.29019e-16					2.23626e-45
													545		138	115	108	173		170				543		7.13548e-30	2.32961e-24							2.52809e-16					2.57377e-45
													546		139	115	108	173		170				544		7.14952e-30	2.32961e-24							2.76238e-16					2.99437e-45
													547		140	115	108	173		170				545		7.59215e-30	2.41305e-24							2.80223e-16					3.0157e-45
													548		140	115	108	173		170				546		7.59863e-30	2.41478e-24							2.82136e-16					8.70711e-45
													549		141	116	108	174		170				547		7.6496e-30	2.54829e-24							2.84944e-16					9.01874e-45
													550		141	116	108	174		170				548		8.12402e-30	2.59522e-24							2.94399e-16					1.15389e-44
													551		143	116	108	175		170				549		8.88154e-30	2.60448e-24							3.06919e-16					2.24649e-44
													552		144	116	108	175		170				550		9.20334e-30	2.60803e-24							3.12102e-16					6.35636e-44
													553		144	116	108	175		170				551		9.78343e-30	2.7806e-24							3.38213e-16					6.62603e-44
													554		145	116	108	177		170				552		1.05966e-29	3.00118e-24							3.48935e-16					1.179e-43
													555		145	116	108	177		171				553		1.07024e-29	3.36798e-24							3.53357e-16					1.38723e-43
													556		146	116	108	178		171				554		1.07609e-29	3.4583e-24							3.72062e-16					3.59219e-43
													557		146	116	108	178		171				555		1.08893e-29	3.4583e-24							4.01591e-16					3.66984e-43
													558		146	116	108	178		171				556		1.12217e-29	3.63458e-24							4.20733e-16					1.09054e-42
													559		146	116	108	178		171				557		1.41682e-29	3.6521e-24							4.20733e-16					1.35358e-42
													560		146	116	108	178		172				558		1.78659e-29	3.81493e-24							4.39214e-16					3.47015e-42
													561		147	116	108	178		173				559		2.03687e-29	3.85676e-24							4.75202e-16					3.61835e-42
													562		147	116	108	178		173				560		2.20234e-29	4.02871e-24							4.81581e-16					6.84744e-42
													563		147	116	108	178		173				561		2.5684e-29	4.16268e-24							4.93692e-16					8.3069e-42
													564		148	116	108	179		173				562		2.79616e-29	4.55939e-24							5.1239e-16					1.76982e-41
													565		148	116	108	179		173				563		2.92106e-29	4.69318e-24							5.46349e-16					2.09645e-41
													566		148	116	108	179		173				564		2.93185e-29	4.79666e-24							5.50902e-16					2.44788e-41
													567		148	116	108	179		174				565		3.08998e-29	4.95616e-24							5.74573e-16					2.50172e-41
													568		149	116	108	180		174				566		3.78887e-29	5.0251e-24							5.86196e-16					5.4633e-41
													569		149	116	108	180		174				567		4.01421e-29	5.23388e-24							6.31123e-16					5.69418e-41
													570		149	116	108	180		174				568		4.18899e-29	5.3113e-24							6.89709e-16					1.0013e-40
													571		149	116	108	181		175				569		4.33754e-29	5.34928e-24							6.93022e-16					1.52809e-40
													572		149	116	109	181		175				570		4.57989e-29	5.36457e-24							7.17895e-16					2.27506e-40
													573		149	116	109	181		175				571		4.68134e-29	5.58776e-24							9.13374e-16					2.48073e-40
													574		149	116	109	181		175				572		4.82497e-29	6.1179e-24							9.16335e-16					2.50771e-40
													575		149	116	109	182		175				573		5.09171e-29	6.14481e-24							9.23704e-16					2.77371e-40
													576		150	116	109	182		175				574		5.21616e-29	7.8405e-24							9.41784e-16					2.80019e-40
													577		151	116	109	182		176				575		5.24592e-29	7.84658e-24							1.08629e-15					4.31953e-40
													578		151	116	109	183		176				576		5.40577e-29	8.3646e-24							1.22196e-15					4.66259e-40
													579		151	116	109	184		176				577		5.78717e-29	8.42318e-24							1.24843e-15					5.7026e-40
													580		151	116	109	185		176				578		5.89518e-29	8.85376e-24							1.2906e-15					6.11371e-40
													581		151	116	109	185		177				579		6.86033e-29	8.85376e-24							1.31152e-15					6.96108e-40
													582		152	117	109	185		177				580		6.87781e-29	9.07407e-24							1.35347e-15					7.1921e-40
													583		152	117	109	185		177				581		7.06376e-29	9.07407e-24							1.3568e-15					7.64155e-40
													584		152	117	109	186		178				582		7.54243e-29	9.31973e-24							1.43458e-15					7.84183e-40
													585		153	117	109	186		178				583		7.91355e-29	9.71578e-24							1.5906e-15					1.09613e-39
													586		153	117	109	186		178				584		8.39544e-29	1.03847e-23							1.75098e-15					1.15822e-39
													587		153	117	109	186		180				585		8.86195e-29	1.03895e-23							1.75311e-15					1.27622e-39
													588		153	117	109	187		180				586		9.00188e-29	1.22914e-23							1.85117e-15					2.10096e-39
													589		153	117	109	187		180				587		9.401e-29	1.26316e-23							1.90543e-15					2.31432e-39
													590		153	117	109	187		180				588		9.45566e-29	1.2797e-23							1.93363e-15					3.90968e-39
													591		153	117	109	187		181				589		9.92871e-29	1.31382e-23							2.06205e-15					1.14892e-38
													592		153	117	109	187		181				590		1.00118e-28	1.62906e-23							2.2492e-15					1.18664e-38
													593		153	117	109	188		182				591		1.02595e-28	1.71767e-23							2.37103e-15					1.49187e-38
													594		153	117	109	188		182				592		1.17343e-28	1.9155e-23							2.61441e-15					1.58361e-38
													595		153	117	109	188		182				593		1.23613e-28	2.00087e-23							2.68994e-15					2.10117e-38
													596		153	117	109	190		182				594		1.32962e-28	2.02159e-23							2.72578e-15					2.61062e-38
													597		153	117	109	193		184				595		1.33929e-28	2.05161e-23							3.15722e-15					3.17505e-38
													598		153	117	109	193		185				596		1.34595e-28	2.05171e-23							3.24643e-15					3.34808e-38
													599		154	117	109	194		185				597		1.49007e-28	2.05171e-23							4.6113e-15					3.57641e-38
													600		154	117	109	194		186				598		1.51992e-28	2.12167e-23							4.86095e-15					4.12076e-38
													601		154	117	109	194		187				599		1.60086e-28	2.24683e-23							4.97083e-15					4.73733e-38
													602		154	117	109	194		187				600		1.60308e-28	2.30437e-23							5.0301e-15					6.68568e-38
													603		154	117	109	195		187				601		1.64751e-28	2.42485e-23							5.3133e-15					7.37385e-38
													604		154	117	109	195		187				602		1.69058e-28	2.63863e-23							5.3873e-15					1.77175e-37
													605		154	117	109	199		188				603		1.77135e-28	2.65228e-23							5.88629e-15					2.63469e-37
													606		154	117	109	199		188				604		1.8109e-28	2.67152e-23							6.5297e-15					2.84874e-37
													607		154	117	109	200		189				605		1.83316e-28	2.70987e-23							6.69409e-15					2.95711e-37
													608		154	117	109	201		189				606		1.87077e-28	2.77485e-23							7.42577e-15					3.11492e-37
													609		154	117	109	203		190				607		2.20798e-28	2.97655e-23							8.26866e-15					3.47305e-37
													610		154	117	109	212		190				608		2.3724e-28	3.28237e-23							8.46675e-15					3.78691e-37
													611		155	117	109	212		192				609		2.38997e-28	3.46657e-23							9.314e-15					4.14336e-37
													612		155	117	109	215		193				610		2.45437e-28	3.60453e-23							1.07103e-14					2.02652e-36
													613		155	117	109	219		194				611		2.5791e-28	4.29231e-23							1.21981e-14					2.75649e-36
													614		155	117	109	219		194				612		2.57995e-28	5.11073e-23							1.39137e-14					4.31189e-36
													615		155	117	109	220		194				613		2.72482e-28	5.78447e-23							1.42066e-14					5.34471e-36
													616		155	117	109	223		194				614		2.79372e-28	6.01607e-23							1.62962e-14					7.35649e-36
													617		155	117	109	231		194				615		2.90944e-28	6.63604e-23							1.81585e-14					7.99076e-36
													618		155	117	109	232		194				616		2.9414e-28	7.08445e-23							1.86026e-14					8.85227e-36
													619		156	117	109	234		195				617		2.95585e-28	7.08445e-23							1.92878e-14					1.00296e-35
													620		157	117	109	238		195				618		3.04525e-28	7.4104e-23							1.9336e-14					1.02038e-35
													621		157	117	109	240		195				619		3.07281e-28	8.28563e-23							1.9885e-14					1.14652e-35
													622		157	117	109	241		196				620		3.14662e-28	8.34185e-23							2.28763e-14					1.32777e-35
													623		158	117	109	241		196				621		3.26126e-28	8.83669e-23							2.37646e-14					1.94353e-35
													624		158	117	109	241		196				622		3.44524e-28	9.0109e-23							2.53637e-14					1.9542e-35
													625		158	117	109	246		196				623		3.46524e-28	9.0109e-23							2.60839e-14					2.1935e-35
													626		158	117	109	248		196				624		3.61652e-28	9.13044e-23							2.6708e-14					3.19674e-35
													627		160	117	109	265		196				625		3.63471e-28	9.61213e-23							2.72663e-14					3.82098e-35
													628		163	117	109	269		196				626		3.65981e-28	9.79091e-23							3.06356e-14					3.88541e-35
													629		163	117	109	311		197				627		4.64824e-28	1.03472e-22							3.12494e-14					4.46113e-35
													630		163	117	109	318		197				628		4.75091e-28	1.08413e-22							3.17897e-14					6.07612e-35
													631		164	117	109	363		197				629		5.07936e-28	1.08435e-22							3.18e-14					6.31828e-35
													632		164	117	109			197				630		5.09017e-28	1.12405e-22							3.27068e-14					7.4072e-35
													633		165	117	109			197				631		5.39064e-28	1.14429e-22							3.31223e-14					8.55414e-35
													634		165	117	109			197				632		5.52158e-28	1.15813e-22							3.44181e-14					1.2222e-34
													635		166	117	109			198				633		5.78638e-28	1.16204e-22							3.4938e-14					1.28088e-34
													636		166	117	109			198				634		6.5847e-28	1.2622e-22							4.26924e-14					1.33585e-34
													637		167	117	109			198				635		7.2185e-28	1.37716e-22							4.30979e-14					1.4011e-34
													638		167	118	109			198				636		7.30822e-28	1.43764e-22							4.45984e-14					1.71946e-34
													639		167	118	109			198				637		7.3419e-28	1.51905e-22							4.84663e-14					1.78834e-34
													640		167	118	109			198				638		7.57012e-28	1.54391e-22							5.0454e-14					2.30439e-34
													641		167	118	109			198				639		7.60965e-28	1.54391e-22							5.5996e-14					2.32082e-34
													642		168	118	109			198				640		7.94191e-28	1.6213e-22							5.64722e-14					2.88697e-34
													643		168	118	109			199				641		8.49208e-28	1.6213e-22							5.9301e-14					2.90833e-34
													644		168	118	109			199				642		8.59375e-28	1.67813e-22							6.23765e-14					3.3402e-34
													645		168	118	109			199				643		8.60547e-28	1.7798e-22							6.76997e-14					3.53984e-34
													646		168	118	109			199				644		8.91002e-28	1.79515e-22							7.77674e-14					4.8673e-34
													647		169	118	109			199				645		9.57725e-28	1.90151e-22							7.92584e-14					5.1048e-34
													648		170	118	109			199				646		1.00396e-27	1.90958e-22							8.31436e-14					5.76457e-34
													649		170	118	109			199				647		1.03824e-27	1.95803e-22							9.09989e-14					1.15985e-33
													650		170	118	109			199				648		1.06982e-27	2.01649e-22							9.19183e-14					1.49414e-33
													651		172	118	109			199				649		1.45424e-27	2.20013e-22							9.95688e-14					1.61437e-33
													652		172	118	109			199				650		1.53586e-27	2.24628e-22							1.09113e-13					1.7841e-33
													653		172	118	109			199				651		1.5724e-27	2.2486e-22							1.2434e-13					2.48486e-33
													654		172	118	109			199				652		1.71479e-27	2.31049e-22							1.45979e-13					3.47999e-33
													655		172	118	109			199				653		1.71989e-27	2.32331e-22							1.58841e-13					3.75703e-33
													656		172	118	109			199				654		1.80371e-27	2.51399e-22							1.6079e-13					3.79449e-33
													657		173	118	109			199				655		1.86873e-27	2.64778e-22							1.7018e-13					3.83927e-33
													658		174	118	109			199				656		1.93032e-27	2.64778e-22							1.76816e-13					5.18236e-33
													659		174	118	109			199				657		1.96549e-27	2.71826e-22							2.1298e-13					7.07497e-33
													660		174	118	109			199				658		1.99757e-27	2.71826e-22							2.19566e-13					8.31394e-33
													661		175	118	109			199				659		2.00939e-27	2.73575e-22							2.27662e-13					8.96675e-33
													662		175	118	109			199				660		2.01657e-27	2.76571e-22							2.2906e-13					1.04026e-32
													663		175	118	109			199				661		2.078e-27	2.8889e-22							2.29296e-13					1.06463e-32
													664		176	118	109			199				662		2.27579e-27	3.11781e-22							2.51349e-13					1.53093e-32
													665		176	118	109			199				663		2.31429e-27	3.18104e-22							2.74612e-13					2.32876e-32
													666		178	118	109			199				664		2.41164e-27	3.55321e-22							2.75095e-13					2.7066e-32
													667		178	118	109			199				665		2.44903e-27	3.79321e-22							2.96272e-13					3.56983e-32
													668		179	118	109			199				666		2.55192e-27	4.01565e-22							2.97132e-13					3.80032e-32
													669		179	119	109			199				667		2.57053e-27	4.11337e-22							3.05156e-13					4.23516e-32
													670		180	119	109			199				668		2.59975e-27	4.21738e-22							3.29457e-13					4.38638e-32
													671		180	119	109			199				669		2.62806e-27	4.87317e-22							3.49249e-13					5.27489e-32
													672		180	119	109			199				670		2.65615e-27	4.904e-22							3.68961e-13					5.49265e-32
													673		180	119	109			199				671		3.28381e-27	4.92654e-22							4.23392e-13					8.19218e-32
													674		182	119	109			199				672		3.40772e-27	4.9805e-22							4.25524e-13					9.01116e-32
													675		182	119	109			199				673		3.54394e-27	5.11406e-22							4.44567e-13					1.30814e-31
													676		183	119	109			199				674		3.65081e-27	5.47901e-22							4.64411e-13					1.73253e-31
													677		183	119	109			199				675		3.70897e-27	5.62772e-22							4.83198e-13					1.93382e-31
													678		185	119	109			199				676		3.79088e-27	5.99362e-22							4.87029e-13					3.035e-31
													679		186	119	109			199				677		3.99105e-27	6.39838e-22							4.94212e-13					9.47523e-31
													680		186	119	109			199				678		4.0096e-27	6.98089e-22							5.5104e-13					1.26348e-30
													681		186	119	109			199				679		4.18245e-27	7.10055e-22							5.98343e-13					1.41741e-30
													682		187	119	109			199				680		4.40992e-27	7.10055e-22							6.08835e-13					1.51918e-30
													683		187	119	109			199				681		4.4172e-27	7.17431e-22							6.1995e-13					2.07462e-30
													684		188	119	109			199				682		4.42977e-27	7.24827e-22							6.77423e-13					4.36791e-30
													685		188	119	109			199				683		4.49919e-27	7.69983e-22							7.33565e-13					5.69415e-30
													686		189	119	109			199				684		4.54179e-27	7.77691e-22							7.97896e-13					6.3906e-30
													687		189	119	109			199				685		4.84368e-27	7.99736e-22							8.43953e-13					7.22723e-30
													688		190	119	109			199				686		4.85318e-27	8.40079e-22							8.57396e-13					1.93774e-29
													689		190	119	109			200				687		4.92698e-27	8.40079e-22							8.74264e-13					2.32395e-29
													690		192	119	109			200				688		5.86775e-27	8.58578e-22							9.09187e-13					4.83191e-29
													691		192	119	109			200				689		6.03326e-27	8.77484e-22							9.89592e-13					2.95843e-28
													692		193	119	109			201				690		6.08607e-27	8.82809e-22							1.04698e-12					3.6438e-28
													693		193	120	109			201				691		6.09148e-27	9.03137e-22							1.12238e-12					3.68091e-28
													694		193	120	109			201				692		6.44151e-27	9.21596e-22							1.14123e-12					4.72899e-28
													695		193	120	109			201				693		6.81807e-27	9.51722e-22							1.14411e-12					7.30266e-28
													696		193	120	109			201				694		6.82689e-27	1.06077e-21							1.17449e-12					1.07005e-27
													697		193	120	109			201				695		7.06486e-27	1.0792e-21							1.20056e-12					1.08555e-27
													698		193	120	109			201				696		7.26146e-27	1.15207e-21							1.279e-12					1.27717e-27
													699		194	120	109			202				697		7.83075e-27	1.28461e-21							1.29233e-12					1.73876e-27
													700		194	120	109			202				698		8.03226e-27	1.3129e-21							1.29644e-12					2.12249e-27
													701		194	120	109			202				699		8.1945e-27	1.32428e-21							1.35698e-12					2.56311e-27
													702		194	120	109			202				700		8.3475e-27	1.33987e-21							1.54628e-12					3.07914e-27
													703		194	120	109			202				701		8.39896e-27	1.41689e-21							1.59831e-12					3.846e-27
													704		194	120	109			202				702		9.77041e-27	1.4466e-21							1.68657e-12					4.02056e-27
													705		194	120	109			202				703		1.05129e-26	1.46308e-21							1.81235e-12					5.08042e-27
													706		195	120	109			202				704		1.09854e-26	1.56278e-21							2.22577e-12					5.97382e-27
													707		195	120	109			202				705		1.1106e-26	1.72236e-21							2.4117e-12					6.73145e-27
													708		195	120	109			203				706		1.1228e-26	1.76163e-21							2.53185e-12					6.79847e-27
													709		195	120	109			203				707		1.18036e-26	1.84006e-21							2.91927e-12					7.22201e-27
													710		195	120	109			203				708		1.20643e-26	2.16651e-21							3.79339e-12					8.4877e-27
													711		195	120	109			203				709		1.25234e-26	2.16651e-21							4.10205e-12					8.5277e-27
													712		196	120	109			203				710		1.31558e-26	2.22218e-21							4.12866e-12					1.01279e-26
													713		196	120	109			203				711		1.3222e-26	2.28773e-21							4.2797e-12					1.28719e-26
													714		196	120	109			203				712		1.37627e-26	2.31781e-21							4.54307e-12					2.27194e-26
													715		196	120	109			203				713		1.38753e-26	2.36686e-21							4.54779e-12					2.85966e-26
													716		196	120	109			203				714		1.42989e-26	2.44217e-21							4.64406e-12					3.32285e-26
													717		196	120	109			203				715		1.46847e-26	2.4689e-21							4.80954e-12					3.37071e-26
													718		196	120	109			203				716		1.48398e-26	2.68612e-21							4.94567e-12					5.24337e-26
													719		196	120	109			203				717		1.50778e-26	2.81348e-21							5.34952e-12					6.53709e-26
													720		196	120	109			203				718		1.52961e-26	3.17539e-21							5.38692e-12					8.20052e-26
													721		196	120	109			203				719		1.59176e-26	3.20794e-21							5.68692e-12					8.81729e-26
													722		196	120	109			203				720		1.60151e-26	3.8121e-21							5.72712e-12					9.20508e-26
													723		197	121	109			203				721		1.64631e-26	3.95726e-21							5.90474e-12					1.20461e-25
													724		197	121	109			203				722		1.72982e-26	4.11561e-21							6.31906e-12					1.9673e-25
													725		198	121	109			203				723		1.7761e-26	4.18571e-21							6.40283e-12					2.53032e-25
													726		198	121	109			203				724		1.86925e-26	4.26812e-21							7.42662e-12					2.61321e-25
													727		198	121	109			203				725		1.87576e-26	4.34873e-21							7.65737e-12					2.97324e-25
													728		199	121	109			203				726		1.93417e-26	4.43945e-21							7.76481e-12					3.25096e-25
													729		199	121	109			203				727		1.94736e-26	4.50398e-21							8.53314e-12					3.6071e-25
													730		199	121	109			203				728		1.97687e-26	4.89303e-21							8.61096e-12					3.80746e-25
													731		199	121	109			204				729		1.99366e-26	4.9586e-21							9.51027e-12					5.60685e-25
													732		199	121	109			204				730		2.02047e-26	5.67621e-21							9.54884e-12					6.11035e-25
													733		200	121	109			204				731		2.13432e-26	5.9484e-21							9.66912e-12					7.67072e-25
													734		200	121	109			204				732		2.18556e-26	6.09849e-21							1.00189e-11					7.90855e-25
													735		200	121	109			204				733		2.20036e-26	6.57661e-21							1.16836e-11					7.91369e-25
													736		201	121	109			204				734		2.29772e-26	6.72135e-21							1.24116e-11					1.14074e-24
													737		202	121	109			204				735		2.3526e-26	6.7492e-21							1.25424e-11					1.55701e-24
													738		202	121	109			204				736		2.41755e-26	6.8321e-21							1.26273e-11					1.84704e-24
													739		202	121	109			204				737		2.47376e-26	7.17495e-21							1.29512e-11					3.44817e-24
													740		203	121	109			204				738		2.50746e-26	7.25347e-21							1.36472e-11					4.41562e-24
													741		204	121	109			204				739		2.56282e-26	7.33285e-21							1.44158e-11					5.23776e-24
													742		205	121	109			204				740		2.6194e-26	7.33285e-21							1.54676e-11					5.88478e-24
													743		205	121	109			204				741		2.70662e-26	7.6587e-21							1.75716e-11					6.77981e-24
													744		205	121	109			204				742		2.71557e-26	7.8372e-21							2.00757e-11					1.42109e-23
													745		205	121	109			204				743		3.05203e-26	8.68608e-21							2.08967e-11					1.54746e-23
													746		206	121	109			204				744		3.12692e-26	9.07788e-21							2.17082e-11					1.67718e-23
													747		206	121	109			204				745		3.16571e-26	9.15593e-21							2.17752e-11					2.35422e-23
													748		206	121	109			204				746		3.3161e-26	1.04995e-20							2.2228e-11					2.57957e-23
													749		207	121	109			204				747		3.59514e-26	1.129e-20							2.25574e-11					2.59283e-23
													750		207	121	109			204				748		3.62654e-26	1.14568e-20							2.33781e-11					2.89148e-23
													751		207	122	109			204				749		4.03472e-26	1.29314e-20							2.42934e-11					2.99323e-23
													752		208	122	109			204				750		4.07217e-26	1.33423e-20							2.541e-11					3.4392e-23
													753		208	122	109			204				751		4.16879e-26	1.35051e-20							2.78929e-11					3.4961e-23
													754		209	122	109			204				752		4.29703e-26	1.353e-20							2.82762e-11					4.62685e-23
													755		209	122	109			204				753		4.31221e-26	1.39701e-20							2.88705e-11					4.82619e-23
													756		210	122	109			204				754		4.43389e-26	1.47727e-20							2.93256e-11					5.12041e-23
													757		210	122	109			204				755		5.35615e-26	1.50968e-20							3.96261e-11					6.18024e-23
													758		211	122	110			204				756		5.5391e-26	1.51474e-20							4.1817e-11					7.39176e-23
													759		211	122	110			204				757		5.65934e-26	1.64858e-20							4.33991e-11					7.65205e-23
													760		211	122	110			204				758		6.36824e-26	1.65863e-20							4.50847e-11					7.69455e-23
													761		211	122	110			204				759		6.51163e-26	1.65863e-20							4.86066e-11					8.13536e-23
													762		211	122	110			204				760		6.51674e-26	1.68488e-20							5.03234e-11					8.60177e-23
													763		211	122	110			204				761		6.5831e-26	1.73242e-20							5.0611e-11					1.2527e-22
													764		212	122	110			204				762		6.6603e-26	1.82928e-20							5.0711e-11					1.50295e-22
													765		212	122	110			204				763		6.74745e-26	1.96236e-20							5.30385e-11					2.26514e-22
													766		212	122	110			205				764		6.79516e-26	1.99009e-20							5.30581e-11					3.56391e-22
													767		214	122	110			205				765		6.80225e-26	2.01749e-20							5.43335e-11					3.74452e-22
													768		214	122	110			205				766		7.03321e-26	2.08475e-20							5.64193e-11					4.72656e-22
													769		215	122	110			205				767		7.19204e-26	2.32403e-20							6.46792e-11					5.93017e-22
													770		215	122	110			205				768		8.00022e-26	2.40412e-20							6.52766e-11					7.15474e-22
													771		215	123	110			205				769		8.27914e-26	2.6195e-20							7.49584e-11					7.32104e-22
													772		215	123	110			205				770		8.51694e-26	2.62515e-20							9.4328e-11					8.08289e-22
													773		216	123	110			205				771		9.15829e-26	2.67713e-20							9.4742e-11					1.06721e-21
													774		218	123	110			205				772		9.77763e-26	2.73602e-20							1.03376e-10					1.23486e-21
													775		219	123	110			205				773		9.92332e-26	2.75198e-20							1.08229e-10					1.23651e-21
													776		219	123	110			205				774		1.05263e-25	2.75452e-20							1.0965e-10					1.34696e-21
													777		219	123	110			205				775		1.16129e-25	2.78209e-20							1.09973e-10					1.5983e-21
													778		222	123	110			205				776		1.22246e-25	2.97748e-20							1.11684e-10					1.67523e-21
													779		222	123	110			205				777		1.38378e-25	2.98583e-20							1.12686e-10					2.25937e-21
													780		223	123	110			205				778		1.51947e-25	3.10194e-20							1.15794e-10					2.62974e-21
													781		224	124	110			205				779		1.5764e-25	3.16345e-20							1.23351e-10					2.66586e-21
													782		224	124	110			205				780		1.8219e-25	3.20488e-20							1.43182e-10					2.70921e-21
													783		224	124	110			206				781		1.86901e-25	3.5346e-20							1.49732e-10					2.78127e-21
													784		224	124	110			206				782		1.86978e-25	3.72235e-20							1.60894e-10					2.85094e-21
													785		224	124	110			206				783		1.92236e-25	4.17211e-20							1.73924e-10					2.87739e-21
													786		225	124	110			206				784		1.95839e-25	4.46406e-20							1.89128e-10					2.87739e-21
													787		227	124	110			206				785		2.11071e-25	4.66438e-20							1.90949e-10					3.30502e-21
													788		227	124	110			206				786		2.27381e-25	4.66438e-20							2.02285e-10					3.42603e-21
													789		228	124	110			206				787		2.31681e-25	4.99779e-20							2.03095e-10					3.9293e-21
													790		228	124	110			206				788		2.66329e-25	5.27857e-20							2.11135e-10					3.97083e-21
													791		229	124	110			206				789		3.19064e-25	6.32265e-20							2.14286e-10					4.05354e-21
													792		230	124	110			206				790		3.25766e-25	6.43277e-20							2.40648e-10					4.51411e-21
													793		230	124	110			206				791		3.31575e-25	6.69099e-20							2.72843e-10					4.90937e-21
													794		230	124	110			206				792		3.41313e-25	7.0153e-20							3.02899e-10					4.90937e-21
													795		230	124	110			206				793		3.61347e-25	7.14983e-20							3.26873e-10					4.9621e-21
													796		230	124	110			206				794		3.61599e-25	7.29919e-20							3.45478e-10					5.40481e-21
													797		232	125	110			206				795		3.71737e-25	7.46927e-20							3.54566e-10					5.59776e-21
													798		232	125	110			206				796		6.65688e-25	7.68997e-20							3.65339e-10					5.77161e-21
													799		233	125	110			206				797		7.14314e-25	7.69406e-20							4.16938e-10					6.83765e-21
													800		233	125	110			206				798		8.54263e-25	8.02719e-20							4.31104e-10					6.92097e-21
													801		233	125	110			206				799		9.09623e-25	8.02719e-20							4.48494e-10					6.98409e-21
													802		233	125	110			206				800		9.30921e-25	9.00979e-20							4.57371e-10					7.44381e-21
													803		233	125	110			206				801		1.57617e-24	9.03903e-20							4.78295e-10					8.11038e-21
													804		233	125	110			206				802		1.93977e-24	9.03903e-20							5.4872e-10					8.28545e-21
													805		235	125	110			206				803		1.9806e-24	9.98593e-20							5.70783e-10					8.47817e-21
													806		235	125	110			206				804		2.10337e-24	1.00053e-19							5.84921e-10					8.73985e-21
													807		237	125	110			206				805		2.38392e-24	1.2431e-19							6.33363e-10					8.75421e-21
													808		238	125	110			206				806		2.72773e-24	1.24359e-19							6.90881e-10					8.89091e-21
													809		238	125	110			206				807		3.16539e-24	1.30854e-19							6.95589e-10					9.21914e-21
													810		241	126	110			206				808		4.24642e-24	1.36667e-19							7.16593e-10					1.03826e-20
													811		241	126	110			206				809		5.39101e-24	1.76368e-19							7.52788e-10					1.08204e-20
													812		242	126	110			206				810		5.59882e-24	1.88294e-19							7.78082e-10					1.10725e-20
													813		242	126	110			206				811		8.64172e-24	1.9456e-19							7.81761e-10					1.12925e-20
													814		242	126	110			206				812		8.67542e-24	1.96688e-19							7.85223e-10					1.21868e-20
													815		242	126	110			206				813		9.095e-24	1.98437e-19							8.09178e-10					1.24201e-20
													816		243	126	110			207				814		1.13282e-23	1.99324e-19							8.57237e-10					1.28993e-20
													817		244	126	110			207				815		1.25355e-23	2.01588e-19							8.81012e-10					1.55548e-20
													818		245	126	110			207				816		1.50315e-23	2.3224e-19							9.93743e-10					1.80614e-20
													819		247	126	110			207				817		1.5975e-23	2.35412e-19							1.0111e-09					1.81518e-20
													820		248	126	110			207				818		1.85012e-23	2.35696e-19							1.0159e-09					1.84838e-20
													821		248	126	110			207				819		1.88151e-23	2.37505e-19							1.09763e-09					1.963e-20
													822		248	126	110			207				820		1.90843e-23	2.38348e-19							1.20446e-09					2.08215e-20
													823		249	126	110			207				821		2.48869e-23	2.57538e-19							1.21988e-09					2.31272e-20
													824		249	126	110			207				822		2.64644e-23	2.58149e-19							1.24697e-09					2.43947e-20
													825		251	126	110			207				823		3.08703e-23	2.8555e-19							1.29784e-09					2.51882e-20
													826		251	126	110			207				824		3.34054e-23	2.99639e-19							1.33656e-09					2.55487e-20
													827		252	126	110			207				825		3.59554e-23	3.03944e-19							1.55443e-09					3.20702e-20
													828		252	126	110			207				826		4.04786e-23	3.78384e-19							1.6243e-09					3.21937e-20
													829		253	126	110			207				827		5.29726e-23	4.08563e-19							1.65447e-09					5.53542e-20
													830		254	126	110			207				828		5.93388e-23	4.09471e-19							1.89748e-09					5.73733e-20
													831		254	126	110			207				829		6.24815e-23	4.27078e-19							1.9099e-09					6.15667e-20
													832		255	126	110			208				830		6.54994e-23	4.62448e-19							2.49829e-09					6.15814e-20
													833		255	126	110			208				831		1.20908e-22	5.5449e-19							2.66657e-09					6.30338e-20
													834		257	126	110			208				832		1.33011e-22	5.79149e-19							2.69877e-09					6.32568e-20
													835		257	126	110			208				833		1.44333e-22	6.33799e-19							2.70586e-09					6.43923e-20
													836		257	126	110			208				834		1.58959e-22	6.53178e-19							2.88181e-09					7.98491e-20
													837		259	126	110			208				835		1.77213e-22	7.05137e-19							4.6207e-09					8.46033e-20
													838		261	126	110			208				836		2.30232e-22	7.2998e-19							5.19335e-09					9.6951e-20
													839		264	126	110			208				837		2.5554e-22	7.85346e-19							6.06886e-09					1.08559e-19
													840		264	126	110			208				838		2.87619e-22	8.49936e-19							6.88888e-09					1.14009e-19
													841		265	126	110			208				839		3.62141e-22	8.55702e-19							8.04321e-09					1.19487e-19
													842		265	127	110			208				840		3.88712e-22	8.78101e-19							8.64469e-09					1.20512e-19
													843		270	127	110			208				841		4.10736e-22	9.93802e-19							9.59225e-09					1.25571e-19
													844		270	127	110			208				842		4.59471e-22	1.02938e-18							1.08301e-08					1.26576e-19
													845		270	127	110			208				843		4.64499e-22	1.07013e-18							1.11081e-08					1.2874e-19
													846		272	127	110			209				844		4.65779e-22	1.22735e-18							1.27455e-08					1.51844e-19
													847		275	127	110			209				845		5.0817e-22	1.23129e-18							1.84869e-08					1.77221e-19
													848		275	127	110			209				846		5.1224e-22	1.36095e-18							1.91888e-08					1.79492e-19
													849		280	127	110			209				847		7.00346e-22	1.52869e-18							2.09564e-08					1.92421e-19
													850		282	128	110			209				848		7.43429e-22	1.55635e-18							2.80749e-08					1.93138e-19
													851		285	128	110			209				849		1.13774e-21	1.66394e-18							6.92192e-08					1.96218e-19
													852		286	128	110			209				850		1.53973e-21	1.67016e-18							7.56395e-08					2.04792e-19
													853		288	128	110			209				851		1.86937e-21	1.74152e-18							1.17906e-07					2.46363e-19
													854		293	128	110			209				852		2.01197e-21	1.90403e-18							1.38171e-07					2.54552e-19
													855		296	128	110			209				853		2.18803e-21	1.94096e-18							1.6208e-07					2.69943e-19
													856		298	128	110			209				854		6.36344e-21	1.9546e-18							2.05218e-07					2.95471e-19
													857		303	128	110			209				855		9.66355e-21	2.03877e-18							3.75656e-07					3.00426e-19
													858		304	129	110			209				856		1.14337e-20	2.27378e-18							4.35671e-07					3.11184e-19
													859		306	129	111			209				857		1.83541e-20	2.28145e-18							8.09573e-07					4.08954e-19
													860		307	129	111			209				858		3.72991e-20	2.53393e-18							1.02811e-06					4.0924e-19
													861		307	129	111			209				859		6.16706e-20	2.75855e-18							1.13528e-06					4.12354e-19
													862		307	129	111			209				860		9.42006e-20	2.7778e-18							1.33266e-06					4.31379e-19
													863		307	129	111			209				861		1.56806e-19	2.81877e-18							1.38231e-06					4.42781e-19
													864		307	129	111			209				862		2.02184e-19	3.09851e-18							1.76441e-06					4.74724e-19
													865		307	129	111			209				863		2.38296e-19	3.20852e-18							1.85704e-06					4.86134e-19
													866		312	129	111			209				864		4.13706e-19	3.36516e-18							1.8886e-06					5.09608e-19
													867		314	129	111			209				865		4.14967e-19	3.36516e-18							2.24874e-06					5.57295e-19
													868		316	129	111			209				866		4.28828e-19	3.47489e-18							2.60859e-06					5.59581e-19
													869		316	130	111			209				867		4.47055e-19	3.49324e-18							2.78408e-06					5.99094e-19
													870		316	130	111			209				868		5.06082e-19	3.60779e-18							3.07127e-06					6.19016e-19
													871		317	130	111			209				869		1.14816e-18	3.85511e-18							4.42213e-06					7.65586e-19
													872		319	130	111			210				870		1.99517e-18	4.01613e-18							4.60915e-06					8.03435e-19
													873		323	130	111			210				871		3.11586e-18	4.30387e-18							7.3473e-06					8.18685e-19
													874		326	130	111			210				872		4.51786e-18	4.41332e-18							8.30198e-06					8.80754e-19
													875		326	130	111			210				873		9.35343e-18	4.82865e-18							8.75549e-06					8.93638e-19
													876		327	130	111			210				874		1.36716e-17	5.72867e-18							9.92041e-06					9.9923e-19
													877		328	130	111			210				875		1.71678e-17	5.82484e-18							1.20191e-05					1.07266e-18
													878		332	130	111			210				876		1.9273e-17	7.93789e-18							1.23271e-05					1.12118e-18
													879		335	130	111			210				877		2.98508e-17	7.94502e-18							1.43677e-05					1.59267e-18
													880		338	130	111			210				878		4.17619e-17	7.94502e-18							1.74711e-05					1.60364e-18
													881		340	130	111			210				879		4.86046e-17	8.45723e-18							1.99625e-05					1.78348e-18
													882		340	130	111			210				880		5.46184e-17	8.76257e-18							2.45073e-05					1.85097e-18
													883		341	130	111			210				881		1.64749e-16	8.76257e-18							2.74388e-05					1.93132e-18
													884		343	130	112			210				882		2.44022e-16	9.68432e-18							3.12203e-05					2.02606e-18
													885		345	130	112			210				883		4.05956e-16	1.00615e-17							3.92972e-05					2.0641e-18
													886		368	130	112			210				884		1.25181e-15	1.06389e-17							4.8737e-05					2.09169e-18
													887		369	131	112			211				885		2.05013e-15	1.1274e-17							4.90376e-05					2.39227e-18
													888		404	131	112			211				886		3.4215e-15	1.19593e-17							0.000138702					2.43264e-18
													889		435	131	112			211				887		5.27478e-15	1.67928e-17							0.000169024					2.43574e-18
													890		442	131	112			211				888		9.15357e-15	1.85752e-17							0.000188376					2.4531e-18
													891		468	131	112			211				889		1.82761e-14	1.98251e-17							0.00764355					2.60752e-18
													892		488	131	112			211				890		2.42077e-14	2.04292e-17												2.6907e-18
													893		699	131	112			211				891		7.77238e-14	2.17915e-17												2.81361e-18
													894			131	112			211				892		1.4944e-12	2.40169e-17												3.04367e-18
													895			131	112			211				893			2.4723e-17												3.05785e-18
													896			131	112			211				894			2.61634e-17												3.14788e-18
													897			132	112			211				895			2.67077e-17												4.09236e-18
													898			132	112			211				896			2.73242e-17												4.09543e-18
													899			132	112			211				897			3.12374e-17												4.31879e-18
													900			132	112			211				898			3.20267e-17												4.40793e-18
													901			132	112			211				899			3.29938e-17												4.4466e-18
													902			132	112			211				900			3.42564e-17												4.54204e-18
													903			132	112			211				901			3.54773e-17												5.44996e-18
													904			132	112			211				902			3.66544e-17												5.48286e-18
													905			132	112			211				903			3.66544e-17												5.68568e-18
													906			132	112			211				904			3.76835e-17												6.11425e-18
													907			132	112			211				905			3.95684e-17												6.80984e-18
													908			132	112			211				906			4.4552e-17												6.95583e-18
													909			132	112			212				907			5.13953e-17												7.16939e-18
													910			132	113			212				908			6.06177e-17												9.72368e-18
													911			132	113			212				909			6.23203e-17												9.79719e-18
													912			132	113			212				910			6.49517e-17												1.12801e-17
													913			132	113			212				911			7.3707e-17												1.18043e-17
													914			132	113			212				912			8.18911e-17												1.23159e-17
													915			132	113			212				913			9.51414e-17												1.27141e-17
													916			132	113			212				914			1.08165e-16												1.50651e-17
													917			132	113			212				915			1.16167e-16												1.56919e-17
													918			132	113			212				916			1.23184e-16												1.74759e-17
													919			132	113			213				917			1.28828e-16												1.78504e-17
													920			132	113			213				918			1.32873e-16												1.79346e-17
													921			132	113			213				919			1.37237e-16												1.81766e-17
													922			132	113			213				920			1.41775e-16												1.91363e-17
													923			132	113			213				921			1.42652e-16												2.11897e-17
													924			132	113			213				922			1.46522e-16												2.15948e-17
													925			132	113			213				923			1.71035e-16												2.23166e-17
													926			132	113			213				924			1.73829e-16												2.2858e-17
													927			132	113			213				925			1.81057e-16												2.30214e-17
													928			132	113			213				926			2.35601e-16												2.39638e-17
													929			132	113			214				927			2.35601e-16												2.50779e-17
													930			132	113			214				928			2.52298e-16												2.6163e-17
													931			132	113			214				929			2.75223e-16												3.00924e-17
													932			132	113			214				930			2.96133e-16												3.42942e-17
													933			132	113			214				931			3.15827e-16												3.50589e-17
													934			132	114			214				932			3.18529e-16												3.69654e-17
													935			132	114			214				933			3.4472e-16												3.76353e-17
													936			132	114			214				934			3.67982e-16												4.0998e-17
													937			132	114			214				935			3.83382e-16												4.12246e-17
													938			132	114			214				936			3.93026e-16												4.19743e-17
													939			132	114			214				937			4.34768e-16												5.31745e-17
													940			132	114			214				938			4.9719e-16												5.37254e-17
													941			132	114			214				939			5.28077e-16												5.51093e-17
													942			132	114			214				940			5.54722e-16												5.74668e-17
													943			132	114			214				941			5.86331e-16												5.82063e-17
													944			132	114			215				942			5.89418e-16												5.90237e-17
													945			132	114			215				943			6.46947e-16												6.05892e-17
													946			132	114			215				944			6.55342e-16												6.21001e-17
													947			132	114			215				945			6.64601e-16												6.29826e-17
													948			132	114			215				946			6.88647e-16												6.63948e-17
													949			132	114			215				947			7.51909e-16												6.90599e-17
													950			132	114			215				948			8.26633e-16												7.07482e-17
													951			132	114			215				949			9.03103e-16												7.1507e-17
													952			132	114			215				950			9.06621e-16												7.22673e-17
													953			132	114			215				951			1.02896e-15												7.53904e-17
													954			132	114			215				952			1.03149e-15												7.88734e-17
													955			132	114			215				953			1.15171e-15												9.01908e-17
													956			132	114			215				954			1.20967e-15												9.13525e-17
													957			132	114			215				955			1.2188e-15												9.49766e-17
													958			132	114			215				956			1.34853e-15												9.52642e-17
													959			133	114			215				957			1.44948e-15												9.96143e-17
													960			133	114			215				958			1.71197e-15												1.04654e-16
													961			133	114			215				959			1.71197e-15												1.04654e-16
													962			133	114			215				960			1.92647e-15												1.05667e-16
													963			133	114			215				961			2.43514e-15												1.13821e-16
													964			133	114			216				962			2.47236e-15												1.14294e-16
													965			133	114			216				963			2.57819e-15												1.15366e-16
													966			133	114			216				964			2.57857e-15												1.17763e-16
													967			133	114			216				965			2.7386e-15												1.18404e-16
													968			133	114			216				966			2.95334e-15												1.19663e-16
													969			133	114			216				967			2.95334e-15												1.25272e-16
													970			133	114			216				968			2.98529e-15												1.2587e-16
													971			134	114			216				969			3.09378e-15												1.34898e-16
													972			134	114			216				970			3.77392e-15												1.37782e-16
													973			134	114			216				971			4.12506e-15												1.49946e-16
													974			134	114			216				972			6.34801e-15												1.59768e-16
													975			134	114			217				973			6.47209e-15												1.59768e-16
													976			134	114			217				974			6.52675e-15												1.62024e-16
													977			134	114			217				975			6.84531e-15												1.65914e-16
													978			135	114			218				976			6.97567e-15												1.90361e-16
													979			135	114			218				977			7.08592e-15												2.00877e-16
													980			135	114			218				978			7.08592e-15												2.06312e-16
													981			135	114			218				979			7.22418e-15												2.06575e-16
													982			135	114			218				980			7.54746e-15												2.14662e-16
													983			135	115			218				981			8.56307e-15												2.24081e-16
													984			135	115			218				982			9.15625e-15												2.35127e-16
													985			135	115			218				983			9.85012e-15												2.41107e-16
													986			135	115			218				984			1.08538e-14												2.78729e-16
													987			135	116			218				985			1.20414e-14												3.3483e-16
													988			135	116			218				986			1.22466e-14												3.47946e-16
													989			135	116			219				987			1.23028e-14												3.60494e-16
													990			135	116			219				988			1.32055e-14												4.04282e-16
													991			135	116			219				989			1.48661e-14												4.08749e-16
													992			135	116			219				990			1.5647e-14												4.1355e-16
													993			135	116			219				991			1.628e-14												4.25249e-16
													994			135	116			219				992			1.63582e-14												4.48516e-16
													995			136	116			219				993			1.65358e-14												5.08842e-16
													996			136	116			220				994			1.67582e-14												6.11201e-16
													997			136	116			220				995			1.94647e-14												6.1966e-16
													998			136	116			220				996			1.98843e-14												6.6247e-16
													999			136	116			220				997			2.17423e-14												6.76599e-16
													1000			136	116			220				998			2.21411e-14												7.49438e-16
													1001			137	116			220				999			2.49242e-14												8.32155e-16
													1002			137	116			220				1000			2.56017e-14												8.96763e-16
													1003			137	116			220				1001			2.89776e-14												9.93077e-16
													1004			137	116			220				1002			3.42976e-14												1.05796e-15
													1005			137	116			221				1003			3.47895e-14												1.09197e-15
													1006			137	117			221				1004			3.47895e-14												1.24738e-15
													1007			137	117			221				1005			4.08893e-14												1.26131e-15
													1008			138	117			221				1006			4.17787e-14												1.28169e-15
													1009			138	117			221				1007			4.22306e-14												1.43098e-15
													1010			138	117			221				1008			4.50466e-14												1.44425e-15
													1011			138	117			221				1009			4.60264e-14												1.47675e-15
													1012			138	117			221				1010			4.70274e-14												1.5811e-15
													1013			138	117			221				1011			4.89151e-14												1.60643e-15
													1014			138	117			221				1012			5.39674e-14												1.80342e-15
													1015			138	117			221				1013			5.89464e-14												2.30809e-15
													1016			138	117			222				1014			6.04526e-14												2.46948e-15
													1017			138	117			222				1015			6.04526e-14												2.95534e-15
													1018			138	117			222				1016			6.28759e-14												2.98496e-15
													1019			138	117			223				1017			6.42431e-14												3.06739e-15
													1020			139	117			223				1018			6.5304e-14												3.1524e-15
													1021			139	117			223				1019			6.61295e-14												3.26746e-15
													1022			139	117			223				1020			6.96775e-14												3.31571e-15
													1023			139	117			223				1021			7.07723e-14												3.79049e-15
													1024			139	117			223				1022			7.2879e-14												3.867e-15
													1025			139	117			224				1023			9.14678e-14												4.83177e-15
													1026			139	117			224				1024			9.21236e-14												5.70817e-15
													1027			139	117			224				1025			9.58751e-14												8.14164e-15
													1028			139	118			224				1026			9.72143e-14												8.44723e-15
													1029			139	118			225				1027			9.80989e-14												1.10722e-14
													1030			140	118			226				1028			1.01333e-13												1.11511e-14
													1031			140	118			226				1029			1.02009e-13												1.14691e-14
													1032			140	118			227				1030			1.028e-13												1.18457e-14
													1033			140	118			227				1031			1.09931e-13												1.28516e-14
													1034			140	118			227				1032			1.22945e-13												1.32381e-14
													1035			140	118			227				1033			1.26017e-13												1.45539e-14
													1036			140	118			228				1034			1.28895e-13												1.51757e-14
													1037			140	118			228				1035			1.29226e-13												1.5827e-14
													1038			140	118			228				1036			1.38636e-13												2.19193e-14
													1039			140	118			229				1037			1.61343e-13												2.83586e-14
													1040			140	118			230				1038			1.64836e-13												2.95741e-14
													1041			140	118			230				1039			1.74599e-13												3.18417e-14
													1042			140	118			230				1040			1.80083e-13												3.63011e-14
													1043			141	118			230				1041			1.82036e-13												3.69415e-14
													1044			141	119			232				1042			1.97598e-13												4.13697e-14
													1045			141	119			232				1043			2.05135e-13												4.59429e-14
													1046			141	119			232				1044			2.05572e-13												4.70323e-14
													1047			141	119			232				1045			2.19038e-13												5.04991e-14
													1048			141	119			233				1046			2.28402e-13												5.37661e-14
													1049			141	119			233				1047			2.41007e-13												5.46035e-14
													1050			142	119			233				1048			2.57327e-13												5.5164e-14
													1051			142	119			233				1049			2.62635e-13												6.05443e-14
													1052			142	119			233				1050			2.68566e-13												8.35981e-14
													1053			142	119			234				1051			2.86202e-13												8.77312e-14
													1054			143	119			234				1052			2.93871e-13												9.31809e-14
													1055			143	119			234				1053			3.02194e-13												1.22991e-13
													1056			143	119			234				1054			3.0855e-13												1.43074e-13
													1057			143	119			234				1055			3.23589e-13												1.48465e-13
													1058			143	119			235				1056			3.5088e-13												1.51515e-13
													1059			143	119			235				1057			3.78394e-13												1.65545e-13
													1060			143	119			235				1058			3.86609e-13												1.67674e-13
													1061			144	119			235				1059			3.99266e-13												2.13858e-13
													1062			144	119			236				1060			4.15927e-13												2.34433e-13
													1063			144	119			237				1061			4.30433e-13												2.91198e-13
													1064			144	119			237				1062			4.4122e-13												3.46654e-13
													1065			144	119			237				1063			4.45984e-13												3.94719e-13
													1066			144	119			240				1064			4.6403e-13												3.96672e-13
													1067			144	119			240				1065			4.78343e-13												3.97004e-13
													1068			144	120			240				1066			5.08611e-13												4.04056e-13
													1069			144	120			240				1067			5.43653e-13												4.4963e-13
													1070			144	120			241				1068			5.69024e-13												4.69006e-13
													1071			144	120			241				1069			5.70567e-13												5.23312e-13
													1072			144	120			241				1070			5.74605e-13												5.36343e-13
													1073			144	120			242				1071			5.75345e-13												5.47651e-13
													1074			144	120			245				1072			5.85586e-13												5.80368e-13
													1075			144	120			246				1073			6.08345e-13												5.80761e-13
													1076			144	120			246				1074			6.24156e-13												6.15709e-13
													1077			144	120			246				1075			6.36442e-13												6.36091e-13
													1078			144	120			247				1076			6.95918e-13												6.37502e-13
													1079			144	120			247				1077			7.57265e-13												6.89279e-13
													1080			144	120			248				1078			7.65612e-13												7.45692e-13
													1081			144	120			249				1079			8.12581e-13												7.66906e-13
													1082			145	120			249				1080			8.19231e-13												7.69902e-13
													1083			145	120			250				1081			8.70965e-13												7.83283e-13
													1084			145	120			251				1082			8.88636e-13												7.88885e-13
													1085			145	120			252				1083			9.22289e-13												8.04746e-13
													1086			145	120			253				1084			9.42294e-13												8.18706e-13
													1087			145	120			253				1085			9.63018e-13												8.85322e-13
													1088			145	120			253				1086			9.73117e-13												1.04684e-12
													1089			145	120			253				1087			9.84299e-13												1.08637e-12
													1090			145	120			253				1088			9.89622e-13												1.16862e-12
													1091			145	120			253				1089			1.0241e-12												1.25577e-12
													1092			145	120			253				1090			1.06914e-12												1.2907e-12
													1093			145	120			254				1091			1.07176e-12												1.43083e-12
													1094			145	120			254				1092			1.14932e-12												1.51317e-12
													1095			145	120			254				1093			1.1804e-12												1.7122e-12
													1096			145	120			254				1094			1.18436e-12												1.71577e-12
													1097			145	120			254				1095			1.22592e-12												1.83749e-12
													1098			146	120			254				1096			1.27652e-12												2.208e-12
													1099			146	120			254				1097			1.34928e-12												2.30044e-12
													1100			146	120			254				1098			1.4165e-12												2.36478e-12
													1101			146	120			254				1099			1.44721e-12												2.62836e-12
													1102			146	121			254				1100			1.46948e-12												3.38078e-12
													1103			146	121			254				1101			1.49304e-12												3.67101e-12
													1104			147	121			254				1102			1.49884e-12												3.86232e-12
													1105			147	121			254				1103			1.54196e-12												4.17294e-12
													1106			147	121			254				1104			1.57451e-12												4.80418e-12
													1107			147	121			254				1105			1.67981e-12												6.95478e-12
													1108			147	121			255				1106			1.71457e-12												7.12547e-12
													1109			147	121			255				1107			1.75184e-12												7.16701e-12
													1110			147	121			255				1108			1.76887e-12												7.17759e-12
													1111			147	121			256				1109			1.7951e-12												7.20046e-12
													1112			147	121			256				1110			1.85649e-12												7.22911e-12
													1113			148	121			256				1111			1.86871e-12												7.54284e-12
													1114			148	121			256				1112			1.91919e-12												1.06756e-11
													1115			148	121			256				1113			2.05751e-12												1.15935e-11
													1116			148	121			257				1114			2.11278e-12												1.45227e-11
													1117			149	121			257				1115			2.14924e-12												1.56635e-11
													1118			149	121			257				1116			2.76865e-12												1.63891e-11
													1119			149	121			257				1117			2.84604e-12												1.7808e-11
													1120			149	121			257				1118			2.92e-12												1.89367e-11
													1121			149	121			257				1119			2.97909e-12												1.94194e-11
													1122			149	121			257				1120			2.98283e-12												2.2747e-11
													1123			149	121			257				1121			2.99752e-12												2.41634e-11
													1124			149	121			257				1122			3.08727e-12												2.42019e-11
													1125			149	122			258				1123			3.09693e-12												2.49952e-11
													1126			149	122			258				1124			3.63019e-12												2.92461e-11
													1127			149	122			258				1125			4.02714e-12												3.30319e-11
													1128			149	122			258				1126			4.10226e-12												3.49193e-11
													1129			150	122			258				1127			4.31863e-12												4.12854e-11
													1130			150	122			258				1128			4.36833e-12												4.56672e-11
													1131			151	122			258				1129			4.42517e-12												5.29574e-11
													1132			151	122			258				1130			4.59878e-12												6.56095e-11
													1133			151	122			258				1131			5.24903e-12												7.28044e-11
													1134			151	122			258				1132			5.57719e-12												7.2887e-11
													1135			151	122			259				1133			5.76671e-12												7.92738e-11
													1136			152	123			259				1134			6.48779e-12												8.64989e-11
													1137			152	123			259				1135			6.73876e-12												9.23412e-11
													1138			152	123			259				1136			7.7776e-12												9.37946e-11
													1139			152	123			259				1137			8.25493e-12												1.04005e-10
													1140			152	123			259				1138			8.76433e-12												1.09955e-10
													1141			153	123			259				1139			9.07415e-12												1.11941e-10
													1142			153	123			259				1140			9.68126e-12												1.13413e-10
													1143			153	123			259				1141			9.98458e-12												1.14589e-10
													1144			153	123			259				1142			1.01817e-11												1.32381e-10
													1145			153	123			259				1143			1.05915e-11												1.3661e-10
													1146			153	123			259				1144			1.14416e-11												1.42802e-10
													1147			153	124			259				1145			1.15465e-11												1.51521e-10
													1148			153	124			259				1146			1.15824e-11												1.63326e-10
													1149			153	124			259				1147			1.16863e-11												1.69575e-10
													1150			153	124			260				1148			1.18493e-11												1.89355e-10
													1151			153	124			260				1149			1.20881e-11												3.11779e-10
													1152			153	124			260				1150			1.27364e-11												3.16111e-10
													1153			153	124			260				1151			1.44622e-11												3.20236e-10
													1154			154	124			260				1152			1.46513e-11												3.24478e-10
													1155			154	124			260				1153			1.54037e-11												3.31225e-10
													1156			155	124			260				1154			1.75794e-11												3.3166e-10
													1157			155	124			260				1155			1.8854e-11												4.35188e-10
													1158			156	124			260				1156			2.02578e-11												4.41702e-10
													1159			156	124			260				1157			2.13142e-11												4.47465e-10
													1160			157	124			260				1158			2.18046e-11												4.54685e-10
													1161			157	124			260				1159			2.22559e-11												4.6034e-10
													1162			159	124			260				1160			2.3133e-11												4.6034e-10
													1163			159	124			260				1161			2.41657e-11												5.16373e-10
													1164			160	124			260				1162			2.43428e-11												5.48801e-10
													1165			160	124			261				1163			2.95283e-11												5.60144e-10
													1166			161	124			261				1164			2.99581e-11												6.71353e-10
													1167			161	124			261				1165			3.01636e-11												7.68763e-10
													1168			162	124			261				1166			3.25068e-11												8.03536e-10
													1169			162	125			261				1167			3.35649e-11												1.23696e-09
													1170			163	125			261				1168			3.47355e-11												1.34433e-09
													1171			163	125			261				1169			4.02338e-11												1.50279e-09
													1172			164	125			261				1170			4.33381e-11												1.51503e-09
													1173			164	125			262				1171			5.39556e-11												1.74112e-09
													1174			164	125			262				1172			5.57406e-11												1.85026e-09
													1175			165	125			262				1173			6.76924e-11												1.92087e-09
													1176			165	125			262				1174			6.82714e-11												1.95608e-09
													1177			165	126			262				1175			7.93112e-11												2.02828e-09
													1178			165	126			262				1176			8.09505e-11												2.08019e-09
													1179			166	126			262				1177			8.58391e-11												2.11248e-09
													1180			166	126			262				1178			9.22522e-11												2.25772e-09
													1181			166	127			262				1179			9.55911e-11												2.81898e-09
													1182			168	128			262				1180			9.69467e-11												2.90115e-09
													1183			168	128			263				1181			1.14069e-10												2.97809e-09
													1184			171	128			263				1182			1.26629e-10												2.99604e-09
													1185			172	128			263				1183			1.45516e-10												3.22897e-09
													1186			172	128			264				1184			1.46772e-10												3.27543e-09
													1187			173	128			264				1185			1.60563e-10												3.28416e-09
													1188			174	128			265				1186			1.68051e-10												3.35631e-09
													1189			177	128			265				1187			1.9824e-10												3.48247e-09
													1190			177	128			265				1188			2.05118e-10												3.50865e-09
													1191			178	128			265				1189			2.52023e-10												3.5187e-09
													1192			179	128			265				1190			2.52455e-10												3.58881e-09
													1193			179	128			265				1191			2.55182e-10												3.58881e-09
													1194			181	128			265				1192			2.82799e-10												3.69589e-09
													1195			181	128			265				1193			4.29904e-10												3.73566e-09
													1196			181	128			265				1194			4.30159e-10												3.77175e-09
													1197			183	129			265				1195			4.39359e-10												3.93308e-09
													1198			183	130			265				1196			4.76988e-10												4.44683e-09
													1199			186	130			265				1197			5.10272e-10												4.80491e-09
													1200			190	130			265				1198			7.24517e-10												4.80806e-09
													1201			190	132			265				1199			8.36966e-10												4.98372e-09
													1202			191	132			265				1200			1.07311e-09												5.3283e-09
													1203			191	132			265				1201			1.1758e-09												5.5474e-09
													1204			192	132			265				1202			1.38542e-09												5.69569e-09
													1205			195	132			265				1203			1.55777e-09												5.80475e-09
													1206			198	133			265				1204			1.67553e-09												6.26767e-09
													1207			199	133			265				1205			1.82877e-09												6.45585e-09
													1208			201	135			266				1206			2.17349e-09												6.73201e-09
													1209			201	135			266				1207			2.94974e-09												6.94027e-09
													1210			204	135			266				1208			3.58201e-09												7.02017e-09
													1211			205	135			266				1209			3.70407e-09												7.09049e-09
													1212			205	135			266				1210			4.01619e-09												7.19503e-09
													1213			205	135			266				1211			4.07679e-09												7.37598e-09
													1214			212	135			266				1212			5.01971e-09												7.43747e-09
													1215			212	135			266				1213			5.07731e-09												7.68135e-09
													1216			212	137			266				1214			5.65987e-09												7.79327e-09
													1217			214	138			266				1215			5.8837e-09												8.33384e-09
													1218			218	139			267				1216			6.20419e-09												8.47223e-09
													1219			218	141			267				1217			6.20847e-09												8.519e-09
													1220			219	143			267				1218			8.44104e-09												8.58015e-09
													1221			222	146			267				1219			9.02413e-09												8.83524e-09
													1222			222	146			267				1220			1.25223e-08												8.92398e-09
													1223			224	150			267				1221			2.15366e-08												8.99986e-09
													1224			226	151			267				1222			3.5935e-08												9.29074e-09
													1225			239	152			267				1223			4.13916e-08												9.41394e-09
													1226			240	153			267				1224			4.40379e-08												9.86287e-09
													1227			240	156			268				1225			6.10854e-08												1.00662e-08
													1228			244	158			268				1226			7.03016e-08												1.01881e-08
													1229			257	158			268				1227			7.14933e-08												1.02066e-08
													1230			267	158			268				1228			1.09342e-07												1.03668e-08
													1231			272	159			268				1229			1.8642e-07												1.05518e-08
													1232			275	159			268				1230			3.93563e-07												1.07567e-08
													1233			285	159			268				1231			5.84083e-07												1.096e-08
													1234			291	159			268				1232			9.45618e-07												1.1007e-08
													1235			301	159			268				1233			1.86411e-06												1.10579e-08
													1236			332	159			268				1234			2.52558e-06												1.11155e-08
													1237			334	161			268				1235			3.13056e-06												1.12303e-08
													1238			334	164			269				1236			3.4679e-05												1.13467e-08
													1239			338	164			269				1237			9.8398e-05												1.15203e-08
													1240			343	169			269				1238			0.000171379												1.17853e-08
													1241			348	169			269				1239			0.000490527												1.24328e-08
													1242			353	169			269				1240															1.29911e-08
													1243			353	169			269				1241															1.30196e-08
													1244			355	169			269				1242															1.34463e-08
													1245			357	169			269				1243															1.35778e-08
													1246				170			270				1244															1.41198e-08
													1247				170			270				1245															1.42632e-08
													1248				170			270				1246															1.48505e-08
													1249				178			270				1247															1.54193e-08
													1250				182			270				1248															1.54645e-08
													1251				187			270				1249															1.57844e-08
													1252				253			270				1250															1.57974e-08
													1253				299			271				1251															1.60301e-08
													1254				304			271				1252															1.62677e-08
													1255				326			271				1253															1.71234e-08
													1256				554			271				1254															1.72834e-08
													1257				588			271				1255															1.75298e-08
													1258							271				1256															1.81917e-08
													1259							271				1257															1.84444e-08
													1260							271				1258															1.92143e-08
													1261							271				1259															1.95193e-08
													1262							271				1260															2.00493e-08
													1263							271				1261															2.05099e-08
													1264							271				1262															2.05099e-08
													1265							271				1263															2.05099e-08
													1266							271				1264															2.05099e-08
													1267							271				1265															2.05099e-08
													1268							271				1266															2.09497e-08
													1269							271				1267															2.11068e-08
													1270							271				1268															2.14814e-08
													1271							272				1269															2.16341e-08
													1272							272				1270															2.19214e-08
													1273							272				1271															2.39791e-08
													1274							272				1272															2.41454e-08
													1275							272				1273															2.45377e-08
													1276							272				1274															2.52812e-08
													1277							272				1275															2.60396e-08
													1278							272				1276															2.61067e-08
													1279							272				1277															2.63841e-08
													1280							272				1278															2.6765e-08
													1281							272				1279															2.70036e-08
													1282							272				1280															2.8376e-08
													1283							272				1281															2.96446e-08
													1284							272				1282															3.07048e-08
													1285							272				1283															3.07671e-08
													1286							272				1284															3.24571e-08
													1287							272				1285															3.27196e-08
													1288							272				1286															3.43918e-08
													1289							272				1287															3.44007e-08
													1290							272				1288															3.48142e-08
													1291							272				1289															3.51191e-08
													1292							272				1290															3.53172e-08
													1293							272				1291															3.74879e-08
													1294							272				1292															3.87983e-08
													1295							272				1293															4.37366e-08
													1296							272				1294															4.4387e-08
													1297							272				1295															4.48301e-08
													1298							272				1296															4.5216e-08
													1299							272				1297															4.57296e-08
													1300							272				1298															4.61861e-08
													1301							272				1299															4.75158e-08
													1302							273				1300															4.80578e-08
													1303							273				1301															5.27897e-08
													1304							273				1302															5.37834e-08
													1305							273				1303															5.41399e-08
													1306							273				1304															5.48224e-08
													1307							273				1305															5.61043e-08
													1308							273				1306															5.68929e-08
													1309							273				1307															5.89071e-08
													1310							273				1308															6.00189e-08
													1311							273				1309															6.09852e-08
													1312							273				1310															6.13257e-08
													1313							273				1311															6.17879e-08
													1314							273				1312															6.25186e-08
													1315							273				1313															6.57187e-08
													1316							273				1314															6.82739e-08
													1317							273				1315															6.90622e-08
													1318							273				1316															7.31685e-08
													1319							274				1317															7.7714e-08
													1320							274				1318															7.78389e-08
													1321							274				1319															7.82079e-08
													1322							274				1320															8.4308e-08
													1323							274				1321															9.46075e-08
													1324							274				1322															9.49502e-08
													1325							274				1323															9.74005e-08
													1326							274				1324															1.02398e-07
													1327							274				1325															1.03123e-07
													1328							275				1326															1.04857e-07
													1329							275				1327															1.09505e-07
													1330							275				1328															1.15226e-07
													1331							275				1329															1.15632e-07
													1332							275				1330															1.203e-07
													1333							275				1331															1.25349e-07
													1334							275				1332															1.26753e-07
													1335							275				1333															1.28208e-07
													1336							275				1334															1.30004e-07
													1337							275				1335															1.30427e-07
													1338							275				1336															1.34708e-07
													1339							275				1337															1.35767e-07
													1340							275				1338															1.35767e-07
													1341							276				1339															1.36343e-07
													1342							276				1340															1.39048e-07
													1343							276				1341															1.40144e-07
													1344							276				1342															1.44562e-07
													1345							276				1343															1.51934e-07
													1346							276				1344															1.54361e-07
													1347							276				1345															1.55121e-07
													1348							276				1346															1.55753e-07
													1349							276				1347															1.57456e-07
													1350							276				1348															1.58155e-07
													1351							276				1349															1.63814e-07
													1352							276				1350															1.69534e-07
													1353							276				1351															1.70922e-07
													1354							276				1352															1.73844e-07
													1355							276				1353															1.91042e-07
													1356							276				1354															1.93924e-07
													1357							277				1355															1.97435e-07
													1358							277				1356															1.99505e-07
													1359							277				1357															2.033e-07
													1360							277				1358															2.07349e-07
													1361							277				1359															2.13327e-07
													1362							277				1360															2.14011e-07
													1363							277				1361															2.15651e-07
													1364							278				1362															2.29319e-07
													1365							279				1363															2.37575e-07
													1366							279				1364															2.41191e-07
													1367							279				1365															2.45798e-07
													1368							280				1366															2.47912e-07
													1369							280				1367															2.49033e-07
													1370							280				1368															2.6603e-07
													1371							280				1369															2.71342e-07
													1372							280				1370															3.02916e-07
													1373							280				1371															3.14696e-07
													1374							281				1372															3.18649e-07
													1375							281				1373															3.31375e-07
													1376							281				1374															3.42052e-07
													1377							281				1375															3.42685e-07
													1378							281				1376															3.66385e-07
													1379							281				1377															3.74433e-07
													1380							281				1378															3.76994e-07
													1381							282				1379															3.86224e-07
													1382							282				1380															3.94931e-07
													1383							283				1381															4.06914e-07
													1384							283				1382															4.10191e-07
													1385							283				1383															4.27372e-07
													1386							283				1384															4.3161e-07
													1387							283				1385															4.72341e-07
													1388							284				1386															4.90656e-07
													1389							284				1387															5.25714e-07
													1390							284				1388															5.3324e-07
													1391							284				1389															5.34497e-07
													1392							284				1390															6.06958e-07
													1393							284				1391															6.15497e-07
													1394							284				1392															6.15708e-07
													1395							284				1393															6.1663e-07
													1396							284				1394															6.71287e-07
													1397							284				1395															7.21728e-07
													1398							285				1396															7.27666e-07
													1399							285				1397															7.34865e-07
													1400							285				1398															7.53077e-07
													1401							285				1399															7.57225e-07
													1402							285				1400															7.67874e-07
													1403							285				1401															7.7957e-07
													1404							285				1402															7.95065e-07
													1405							285				1403															8.51754e-07
													1406							285				1404															8.53292e-07
													1407							285				1405															9.42487e-07
													1408							285				1406															9.67924e-07
													1409							285				1407															9.73653e-07
													1410							285				1408															9.86203e-07
													1411							285				1409															1.00571e-06
													1412							286				1410															1.00675e-06
													1413							286				1411															1.02771e-06
													1414							286				1412															1.09592e-06
													1415							286				1413															1.15525e-06
													1416							286				1414															1.21452e-06
													1417							286				1415															1.22108e-06
													1418							286				1416															1.22386e-06
													1419							286				1417															1.28784e-06
													1420							286				1418															1.41475e-06
													1421							287				1419															1.42977e-06
													1422							287				1420															1.44481e-06
													1423							288				1421															1.50625e-06
													1424							288				1422															1.54438e-06
													1425							288				1423															1.55096e-06
													1426							288				1424															1.5817e-06
													1427							288				1425															1.5952e-06
													1428							289				1426															1.63516e-06
													1429							289				1427															1.75306e-06
													1430							289				1428															1.81994e-06
													1431							290				1429															1.83559e-06
													1432							290				1430															1.84612e-06
													1433							290				1431															1.85046e-06
													1434							290				1432															1.88711e-06
													1435							291				1433															1.9057e-06
													1436							291				1434															1.9516e-06
													1437							291				1435															2.25595e-06
													1438							291				1436															2.32182e-06
													1439							292				1437															2.32759e-06
													1440							292				1438															2.36783e-06
													1441							292				1439															2.42864e-06
													1442							293				1440															2.65896e-06
													1443							293				1441															2.75576e-06
													1444							294				1442															2.93849e-06
													1445							295				1443															2.96121e-06
													1446							295				1444															3.03157e-06
													1447							296				1445															3.21868e-06
													1448							297				1446															3.48059e-06
													1449							297				1447															3.8186e-06
													1450							298				1448															3.82347e-06
													1451							299				1449															4.00975e-06
													1452							300				1450															4.05264e-06
													1453							300				1451															4.17471e-06
													1454							300				1452															4.42128e-06
													1455							302				1453															5.86802e-06
													1456							303				1454															6.19151e-06
													1457							303				1455															6.41767e-06
													1458							303				1456															6.73381e-06
													1459							303				1457															7.52297e-06
													1460							303				1458															7.74101e-06
													1461							305				1459															8.07681e-06
													1462							306				1460															8.73028e-06
													1463							306				1461															1.02257e-05
													1464							306				1462															1.05369e-05
													1465							307				1463															1.07013e-05
													1466							307				1464															1.1308e-05
													1467							308				1465															1.46535e-05
													1468							310				1466															1.53139e-05
													1469							311				1467															1.561e-05
													1470							312				1468															1.74523e-05
													1471							314				1469															1.85693e-05
													1472							314				1470															1.94756e-05
													1473							314				1471															1.95696e-05
													1474							316				1472															2.79229e-05
													1475							317				1473															3.19402e-05
													1476							319				1474															3.609e-05
													1477							322				1475															3.62175e-05
													1478							329				1476															3.62975e-05
													1479							330				1477															4.26756e-05
													1480							331				1478															5.73358e-05
													1481							331				1479															6.38781e-05
													1482							332				1480															6.60167e-05
													1483							332				1481															8.31894e-05
													1484							332				1482															8.36231e-05
													1485							333				1483															9.37721e-05
													1486							334				1484															9.86365e-05
													1487							334				1485															0.000100814
													1488							334				1486															0.000107752
													1489							334				1487															0.000152435
													1490							335				1488															0.000181135
													1491							337				1489															0.000192952
													1492							337				1490															0.00020745
													1493							338				1491															0.000241903
													1494							339				1492															0.000252791
													1495							340				1493															0.000268368
													1496							341				1494															0.000280558
													1497							341				1495															0.000310221
													1498							345				1496															0.00031924
													1499							346				1497															0.000335327
													1500							346				1498															0.000345775
													1501							350				1499															0.000349856
													1502							360				1500															0.000367597
													1503							362				1501															0.000382315
													1504							364				1502															0.00040355
													1505							370				1503															0.000452276
													1506							374				1504															0.000490151
													1507							375				1505															0.000558093
													1508							378				1506															0.000563555
													1509							380				1507															0.000574076
													1510							381				1508															0.000652947
													1511							382				1509															0.000705269
													1512							386				1510															0.000759025
													1513							387				1511															0.000824115
													1514							390				1512															0.000865387
													1515							390				1513															0.000982724
													1516							390				1514															0.00103518
													1517							390				1515															0.00112472
													1518							390				1516															0.00127289
													1519							390				1517															0.00130634
													1520							392				1518															0.00132421
													1521							395				1519															0.0013277
													1522							398				1520															0.00135939
													1523							399				1521															0.0014074
													1524							400				1522															0.00149496
													1525							409				1523															0.00150917
													1526							409				1524															0.00168706
													1527							409				1525															0.00188324
													1528							413				1526															0.00256861
													1529							413				1527															0.00258809
													1530							413				1528															0.00267433
													1531							413				1529															0.00288471
													1532							413				1530															0.00326336
													1533							413				1531															0.00367746
													1534							413				1532															0.0042748
													1535							413				1533															0.0046008
													1536							413				1534															0.00551293
													1537							413				1535															0.00558355
													1538							413				1536															0.00765229
													1539							413				1537															0.00815702
													1540							413				1538															0.00855715
													1541							413
													1542							413
													1543							413
													1544							415
													1545							434
													1546							435
													1547							437
													1548							442
													1549							443
													1550							445
													1551							461
													1552							470
													1553							476
													1554							480
													1555							490
													1556							500
													1557							515
													1558							536
													1559							569
													1560							636
													1561							644
													1562							649
													1563							700
													1564							701
													1565							733

## Sheet: Suppl. Fig. 3b
Supplementary Figure 3b Unprocessed Blots/Gels
	MamR (Anti GFP)				Loading control (Anti MamM)
	Anti GFP				Loading control Anti MamM

## Sheet: Suppl. Fig. 4c, e, g
Supplementary Figure 4c Unprocessed Blots/Gels
Anti MamJ/MamM/MamC					Silver stain
		Anti MamJ					Anti MamM					Anti MamC					Anti MamA
Supplementary Figure 4e Unprocessed bacterial two-hybrid assay agar plates
Supplementary Figure 4g Unprocessed bacterial two-hybrid assay agar plates

[truncated: 1 more sheets: Suppl. Fig. 5a]
